# Supplementary material for: Faster but Less Careful Prehension in Presence of High, Rather than Low, Social Status Attendees
Source: PLoS One. 2016 Jun 28;11(6):e0158095. doi: 10.1371/journal.pone.0158095 (PMC4924863; doi:10.1371/journal.pone.0158095)
Supplement: S1 Dataset — Two worksheets are included in the file: (1) DATASET_reach_to_grasp, with the relevant kinematics of the reach-to-grasp phase of the movement, and (2) DATASET_lift_to_place, with the relevant kinematics of the lift-to-place phase of the movement. (XLS) [file pone.0158095.s001.xls]

## Sheet: DATASET_REACH_to_GRASP phase
Subj	order_version	actor_role	profession_version	Social Condition	TrialNumber	Distance	movement onset instant	Instant of peak wrist velocity	Instant of wrist stopping forward movement	peak wrist velocity	MGA
sub01	1	1	1	High	0	Close	680	1130	1560	470.5	99.6
sub01	1	1	1	Low	0	Close	640	1010	1530	506.1	97.5
sub01	1	1	1	High	1	Close	650	1030	1530	505.6	95.7
sub01	1	1	1	High	2	Far	680	1050	1630	537.4	96.8
sub01	1	1	1	Low	2	Close	640	960	1510	507.7	103.5
sub01	1	1	1	High	3	Close	530	920	1400	528	97.7
sub01	1	1	1	Low	3	Close	710	1090	1650	501.5	95.2
sub01	1	1	1	High	4	Far	630	980	1490	598.6	96.7
sub01	1	1	1	Low	4	Far	600	950	1470	548.9	94.6
sub01	1	1	1	High	5	Close	760	1140	1590	557.1	91.3
sub01	1	1	1	Low	5	Close	550	880	1470	496.1	102.9
sub01	1	1	1	High	6	Far	700	1110	1540	582	95.4
sub01	1	1	1	Low	6	Close	610	920	1480	496.1	104.4
sub01	1	1	1	High	7	Far	730	1120	1580	608	96.1
sub01	1	1	1	Low	7	Far	480	800	1320	488.5	100.3
sub01	1	1	1	High	8	Far	730	1080	1600	565.2	92.1
sub01	1	1	1	Low	8	Far	510	790	1340	408.5	99.7
sub01	1	1	1	High	9	Close	620	1000	1520	531	89.2
sub01	1	1	1	Low	9	Far	650	940	1530	498.3	108.2
sub01	1	1	1	High	10	Close	680	1060	1490	585.1	87.6
sub01	1	1	1	Low	10	Close	550	850	1380	452	100.4
sub01	1	1	1	High	11	Close	540	880	1440	579.8	90.2
sub01	1	1	1	Low	11	Close	480	780	1280	538.3	105
sub01	1	1	1	High	12	Far	790	1180	1280	484.4	84.8
sub01	1	1	1	High	13	Far	660	1010	1500	567.7	100.4
sub01	1	1	1	Low	13	Far	490	770	1340	469.7	96.9
sub01	1	1	1	High	14	Close	640	990	1460	538.3	99.4
sub01	1	1	1	Low	14	Close	440	740	1230	474.7	94
sub01	1	1	1	High	15	Far	530	910	1350	561	98
sub01	1	1	1	Low	15	Far	500	820	1360	458.8	92.9
sub01	1	1	1	High	16	Close	650	1000	1470	593.7	97.6
sub01	1	1	1	Low	16	Close	790	1120	1620	422.9	91
sub01	1	1	1	High	17	Far	480	830	1330	524.1	98.1
sub01	1	1	1	Low	17	Far	660	1000	1460	547.8	89.5
sub01	1	1	1	High	18	Close	460	810	1320	543	93.5
sub01	1	1	1	Low	18	Far	680	1010	1480	511.9	96.6
sub01	1	1	1	High	19	Far	570	940	1340	525	92.9
sub01	1	1	1	Low	19	Far	640	960	1390	611.9	98.2
sub02	2	1	1	High	0	Close	510	1010	1650	564.8	105.2
sub02	2	1	1	Low	0	Close	570	1080	1720	509.9	114
sub02	2	1	1	Neutral_dummy	0	Far	660	1350	2100	389.5	117
sub02	2	1	1	High	1	Far	550	970	1530	553.8	116.1
sub02	2	1	1	Low	1	Close	630	1120	1690	532.6	102.1
sub02	2	1	1	High	2	Close	290	730	1310	557.1	99.8
sub02	2	1	1	Low	2	Far	660	1130	1760	568.2	110.7
sub02	2	1	1	High	3	Close	670	1100	1650	568.9	113.7
sub02	2	1	1	Low	3	Far	250	710	1280	566.9	115.5
sub02	2	1	1	Neutral_dummy	3	Close	450	1010	1620	430.2	109
sub02	2	1	1	High	4	Far	630	1050	1560	556.9	120.5
sub02	2	1	1	Low	4	Far	520	960	1550	547.6	113.2
sub02	2	1	1	Neutral_dummy	4	Far	410	970	1610	485.4	110.6
sub02	2	1	1	High	5	Close	570	1040	1530	517.4	117
sub02	2	1	1	Low	5	Close	560	1020	1600	501.7	119.6
sub02	2	1	1	Neutral_dummy	5	Far	670	1170	1860	515.5	99.8
sub02	2	1	1	High	6	Close	480	960	1510	496	125.7
sub02	2	1	1	Neutral_dummy	6	Close	560	1130	1950	462.6	120.3
sub02	2	1	1	High	7	Close	310	790	1320	590	122.8
sub02	2	1	1	Low	7	Close	480	950	1490	512.8	110.8
sub02	2	1	1	Neutral_dummy	7	Close	720	1170	1730	486.7	106.8
sub02	2	1	1	High	8	Close	340	830	1390	528.6	123.4
sub02	2	1	1	Low	8	Close	530	980	1530	523.9	113
sub02	2	1	1	Neutral_dummy	8	Close	320	770	1410	460.6	108.9
sub02	2	1	1	High	9	Close	460	900	1400	587	129.7
sub02	2	1	1	Low	9	Far	400	880	1450	512.9	108.8
sub02	2	1	1	Neutral_dummy	9	Close	660	1090	1600	538.4	111.2
sub02	2	1	1	Low	10	Far	500	930	1530	534.6	117.7
sub02	2	1	1	Neutral_dummy	10	Close	530	980	1490	493.7	100.8
sub02	2	1	1	High	11	Far	340	850	1330	582.9	122.3
sub02	2	1	1	Low	11	Close	460	900	1440	589.2	123.3
sub02	2	1	1	Neutral_dummy	11	Close	570	1030	1710	508.8	110.9
sub02	2	1	1	High	12	Close	580	1040	1590	604.6	129.4
sub02	2	1	1	Low	12	Close	510	970	1490	545.5	119.6
sub02	2	1	1	Neutral_dummy	12	Far	630	1100	1670	526	102.3
sub02	2	1	1	High	13	Close	500	990	1490	529.7	117.1
sub02	2	1	1	Low	13	Close	380	860	1370	553.1	110.7
sub02	2	1	1	Neutral_dummy	13	Far	610	1080	1660	520.4	104.6
sub02	2	1	1	High	14	Far	560	1020	1620	558.4	124.7
sub02	2	1	1	Low	14	Far	480	930	1440	534.8	121.1
sub02	2	1	1	Neutral_dummy	14	Far	450	960	1550	501.8	113.3
sub02	2	1	1	High	15	Far	280	710	1270	608.6	127.2
sub02	2	1	1	Neutral_dummy	15	Close	460	1020	1660	459.1	106.6
sub02	2	1	1	High	16	Far	260	780	1310	529.4	121.6
sub02	2	1	1	Low	16	Far	780	1210	1780	572.6	117.9
sub02	2	1	1	Neutral_dummy	16	Far	270	800	1330	538.4	113.3
sub02	2	1	1	High	17	Far	440	860	1430	587.6	121.2
sub02	2	1	1	Neutral_dummy	17	Far	280	790	1340	575.9	108.5
sub02	2	1	1	High	18	Far	370	800	1390	583.5	123.7
sub02	2	1	1	Low	18	Close	360	820	1360	549	128.3
sub02	2	1	1	Neutral_dummy	18	Close	620	1130	1720	566.1	114.7
sub02	2	1	1	High	19	Far	700	1210	1740	501.4	121.4
sub02	2	1	1	Low	19	Far	530	970	1420	597.6	117.4
sub02	2	1	1	Neutral_dummy	19	Far	730	1230	1800	533.2	114.2
sub03	1	2	2	High	0	Close	460	810	1420	465.7	121.4
sub03	1	2	2	Low	0	Close	390	740	1290	548.7	116.9
sub03	1	2	2	Neutral_dummy	0	Close	420	730	1490	506.3	109.5
sub03	1	2	2	High	1	Close	420	790	1470	540.3	105.2
sub03	1	2	2	Low	1	Far	540	930	1740	511.3	103.4
sub03	1	2	2	Neutral_dummy	1	Close	350	740	1450	475.4	120.7
sub03	1	2	2	High	2	Far	580	930	1330	505.7	97.5
sub03	1	2	2	Neutral_dummy	2	Far	580	1030	1620	422.9	121.8
sub03	1	2	2	High	3	Far	430	790	1190	430.6	92
sub03	1	2	2	Low	3	Far	440	830	1480	478.3	99.9
sub03	1	2	2	Neutral_dummy	3	Far	490	830	1360	496	114.5
sub03	1	2	2	High	4	Far	530	930	1310	540.9	92.5
sub03	1	2	2	Low	4	Close	460	820	1370	458.8	121.8
sub03	1	2	2	Neutral_dummy	4	Far	380	950	1640	469.1	117.8
sub03	1	2	2	High	5	Far	430	830	1230	529.3	93.1
sub03	1	2	2	Low	5	Far	420	840	1450	466.3	114.8
sub03	1	2	2	Neutral_dummy	5	Close	540	920	1750	514.6	122.3
sub03	1	2	2	High	6	Far	440	790	1170	502.3	121.8
sub03	1	2	2	Low	6	Close	450	820	1280	534.7	110.8
sub03	1	2	2	High	7	Close	380	700	1130	504.4	110.8
sub03	1	2	2	Low	7	Close	420	810	1290	511.2	101.7
sub03	1	2	2	Neutral_dummy	7	Far	520	1010	1550	494.6	123.8
sub03	1	2	2	High	8	Close	410	760	1380	473.5	114.1
sub03	1	2	2	Low	8	Far	420	820	1270	540.4	99.9
sub03	1	2	2	Neutral_dummy	8	Far	440	760	1540	520.7	122.6
sub03	1	2	2	Low	9	Close	610	1020	1440	516.8	101.6
sub03	1	2	2	Neutral_dummy	9	Close	670	1110	1810	441.1	116.6
sub03	1	2	2	High	10	Close	450	880	1280	514.5	103.2
sub03	1	2	2	Low	10	Far	640	990	1460	498.6	97.6
sub03	1	2	2	Low	11	Close	450	830	1340	548.8	98.9
sub03	1	2	2	High	12	Close	510	880	1460	521.9	98.5
sub03	1	2	2	Low	12	Close	230	610	1040	596.9	105.4
sub03	1	2	2	Neutral_dummy	12	Close	550	930	1820	463.9	117.5
sub03	1	2	2	High	13	Close	560	890	1360	566.9	127.9
sub03	1	2	2	High	14	Far	270	630	1140	471.6	101.7
sub03	1	2	2	Low	14	Far	430	820	1350	513	89.1
sub03	1	2	2	Neutral_dummy	14	Far	420	780	1480	564.7	120
sub03	1	2	2	High	15	Far	610	920	1430	592.3	127.8
sub03	1	2	2	Low	15	Far	540	900	1440	483	93.4
sub03	1	2	2	Neutral_dummy	15	Close	460	810	1530	511.5	127.5
sub03	1	2	2	High	16	Close	430	820	1280	447.6	105.4
sub03	1	2	2	Neutral_dummy	16	Far	410	810	1300	445.7	114.2
sub03	1	2	2	High	17	Close	470	890	1420	462.7	95.7
sub03	1	2	2	Low	17	Close	730	1110	1610	481.8	96.1
sub03	1	2	2	High	18	Far	450	830	1310	477.9	97.3
sub03	1	2	2	Low	18	Far	320	710	1180	542.2	102.6
sub03	1	2	2	Neutral_dummy	18	Far	520	890	1720	539.6	116.5
sub03	1	2	2	High	19	Far	460	840	1260	495.1	94.5
sub03	1	2	2	Low	19	Far	480	890	1470	462.7	92.3
sub03	1	2	2	Neutral_dummy	19	Far	350	720	1340	509.9	119
sub04	1	2	2	High	0	Close	420	800	1220	467.9	85.5
sub04	1	2	2	Low	0	Far	280	710	1260	472.4	84.6
sub04	1	2	2	High	1	Far	360	710	1110	525	90.7
sub04	1	2	2	Neutral_dummy	1	Far	430	800	1280	446.6	77.1
sub04	1	2	2	High	2	Far	400	710	1130	510.2	85.1
sub04	1	2	2	Low	2	Close	340	680	980	463.5	73.8
sub04	1	2	2	Neutral_dummy	2	Far	470	840	1310	424.4	80.9
sub04	1	2	2	High	3	Close	340	680	1220	513.9	82.3
sub04	1	2	2	Low	3	Close	270	580	970	426.4	86
sub04	1	2	2	Neutral_dummy	3	Close	270	650	1200	385.8	82.9
sub04	1	2	2	High	4	Close	360	700	1050	507.7	78.5
sub04	1	2	2	Low	4	Close	370	670	1000	462.3	88.7
sub04	1	2	2	Neutral_dummy	4	Far	210	570	1050	395.1	76.5
sub04	1	2	2	High	5	Close	390	720	1080	532.8	95.6
sub04	1	2	2	Low	5	Close	310	640	970	495.5	85.1
sub04	1	2	2	Neutral_dummy	5	Close	360	780	1160	377.3	88.3
sub04	1	2	2	High	6	Far	310	610	950	625	89.6
sub04	1	2	2	Low	6	Far	220	560	890	533.4	94.4
sub04	1	2	2	Neutral_dummy	6	Close	270	640	1100	400.8	76.9
sub04	1	2	2	High	7	Far	420	730	1060	628.5	84.7
sub04	1	2	2	Neutral_dummy	7	Far	370	770	1120	421.2	86.7
sub04	1	2	2	High	8	Close	430	810	1140	508.2	85.3
sub04	1	2	2	Low	8	Close	220	550	950	527.4	92.8
sub04	1	2	2	Neutral_dummy	8	Close	420	810	1320	458.4	78.2
sub04	1	2	2	High	9	Far	260	580	920	630.2	85.4
sub04	1	2	2	Low	9	Far	240	580	990	480.9	85.1
sub04	1	2	2	Neutral_dummy	9	Close	430	790	1210	428.7	82.1
sub04	1	2	2	High	10	Far	250	540	950	530.1	88.2
sub04	1	2	2	Low	10	Far	290	620	940	507.4	87.3
sub04	1	2	2	Neutral_dummy	10	Far	410	770	1180	418.1	82.2
sub04	1	2	2	High	11	Close	280	590	970	571.6	87.4
sub04	1	2	2	Low	11	Far	300	630	1020	492.4	86.5
sub04	1	2	2	Neutral_dummy	11	Far	220	540	990	430.3	82.1
sub04	1	2	2	High	12	Close	360	690	1070	632.1	92.9
sub04	1	2	2	Low	12	Far	350	660	1030	565.8	93.2
sub04	1	2	2	Neutral_dummy	12	Far	330	690	1140	419.3	81.4
sub04	1	2	2	High	13	Close	340	620	1030	602.7	94.7
sub04	1	2	2	Low	13	Close	250	560	880	563.3	90.9
sub04	1	2	2	Neutral_dummy	13	Far	360	660	1050	497.9	82.2
sub04	1	2	2	High	14	Far	200	510	790	609	95.5
sub04	1	2	2	Low	14	Close	260	600	1090	539.6	92
sub04	1	2	2	Neutral_dummy	14	Close	350	680	1100	443.9	87.5
sub04	1	2	2	High	15	Close	250	570	910	582.4	93.5
sub04	1	2	2	Low	15	Close	290	630	1030	496.6	83.1
sub04	1	2	2	Neutral_dummy	15	Close	190	560	910	472.8	85.8
sub04	1	2	2	High	16	Far	480	810	1190	528	87.2
sub04	1	2	2	Low	16	Far	270	580	930	546.9	90.7
sub04	1	2	2	Neutral_dummy	16	Close	320	630	1040	472.4	85
sub04	1	2	2	High	17	Far	460	770	1120	594.4	93.2
sub04	1	2	2	Low	17	Far	240	580	970	555.9	89.2
sub04	1	2	2	Neutral_dummy	17	Close	280	620	1030	427.1	89.9
sub04	1	2	2	High	18	Close	360	660	1010	566.3	85.4
sub04	1	2	2	Neutral_dummy	18	Close	230	540	1020	523	89.2
sub04	1	2	2	High	19	Far	390	710	1140	549.2	86.9
sub04	1	2	2	Low	19	Far	250	620	1040	583.4	96.6
sub04	1	2	2	High	20	Far	500	800	1180	542	89.5
sub04	1	2	2	Neutral_dummy	20	Far	310	640	1000	578.1	91.1
sub04	1	2	2	High	21	Far	360	710	1110	569.7	90.7
sub04	1	2	2	Low	21	Close	350	670	1050	566.9	80.4
sub04	1	2	2	Neutral_dummy	21	Far	310	640	990	470.5	81.5
sub04	1	2	2	High	22	Far	310	620	960	543.9	92.7
sub04	1	2	2	Low	22	Far	430	750	1040	553.7	86
sub04	1	2	2	Neutral_dummy	22	Close	350	690	1010	480	87.7
sub04	1	2	2	High	23	Close	270	550	840	544.4	92.7
sub04	1	2	2	Low	23	Far	320	630	980	485.4	84.6
sub04	1	2	2	Neutral_dummy	23	Far	270	590	940	539.9	80
sub04	1	2	2	High	24	Close	310	660	1040	572.2	87.8
sub04	1	2	2	Low	24	Close	260	580	910	567	91.1
sub04	1	2	2	Neutral_dummy	24	Far	360	720	980	452.7	93.1
sub04	1	2	2	High	25	Close	430	730	1040	574.1	94.6
sub04	1	2	2	Low	25	Far	290	640	1060	522.7	81.5
sub04	1	2	2	Neutral_dummy	25	Close	350	680	1030	416.5	87.3
sub04	1	2	2	High	26	Far	420	710	1060	601.3	89
sub04	1	2	2	Low	26	Far	310	640	1010	602.1	83.6
sub04	1	2	2	Neutral_dummy	26	Far	390	760	1120	525	80.1
sub04	1	2	2	High	27	Close	290	590	870	672.2	93.7
sub04	1	2	2	Low	27	Far	550	890	1170	519.6	94.1
sub04	1	2	2	Neutral_dummy	27	Close	310	670	960	605.2	86.8
sub04	1	2	2	High	28	Far	350	650	1010	562.5	85.9
sub04	1	2	2	Low	28	Close	340	680	1040	545.7	89.7
sub04	1	2	2	Neutral_dummy	28	Close	400	760	1080	527.5	84.8
sub04	1	2	2	High	29	Close	400	700	990	600.5	96.9
sub04	1	2	2	Low	29	Far	410	730	1020	472.4	88.6
sub04	1	2	2	Neutral_dummy	29	Far	450	810	1240	490.6	75
sub05	2	1	2	Low	0	Far	460	810	1490	533.7	101.3
sub05	2	1	2	High	1	Close	420	730	1340	655.3	95.4
sub05	2	1	2	Neutral_dummy	1	Close	450	860	1430	468.1	114.4
sub05	2	1	2	Low	1	Close	430	800	1410	564.4	101.2
sub05	2	1	2	High	2	Far	220	570	1000	616.3	90.1
sub05	2	1	2	Neutral_dummy	2	Close	390	840	1530	475.2	122.1
sub05	2	1	2	Low	2	Close	590	960	1740	497.7	105.1
sub05	2	1	2	High	3	Far	330	660	1140	663.6	98.4
sub05	2	1	2	Neutral_dummy	3	Far	380	840	1490	416.4	118.1
sub05	2	1	2	High	4	Far	430	770	1400	617.2	94.5
sub05	2	1	2	Neutral_dummy	4	Far	220	600	1180	491.9	111.4
sub05	2	1	2	Low	4	Far	320	670	1280	610.2	111.7
sub05	2	1	2	High	5	Far	200	520	1030	587.4	97.1
sub05	2	1	2	Neutral_dummy	5	Far	210	610	1330	458.7	112.9
sub05	2	1	2	Low	5	Close	280	650	1150	565.6	98.1
sub05	2	1	2	High	6	Far	280	610	1240	587.6	90.3
sub05	2	1	2	Neutral_dummy	6	Close	320	690	1310	546.2	113.9
sub05	2	1	2	Low	6	Far	460	830	1540	587.3	114.6
sub05	2	1	2	High	7	Close	440	790	1370	587.8	95.6
sub05	2	1	2	Neutral_dummy	7	Far	310	670	1410	504.2	116.5
sub05	2	1	2	Low	7	Far	450	820	1620	480.1	119.2
sub05	2	1	2	High	8	Far	210	550	1080	567.8	100.9
sub05	2	1	2	Neutral_dummy	8	Far	280	700	1470	473.4	115.7
sub05	2	1	2	Low	8	Far	630	1030	1680	503	118.9
sub05	2	1	2	High	9	Far	440	800	1710	518.7	94.6
sub05	2	1	2	Neutral_dummy	9	Close	260	700	1350	443.1	126.4
sub05	2	1	2	Low	9	Close	470	850	1550	550	113.1
sub05	2	1	2	High	10	Close	300	640	1150	651.2	96.2
sub05	2	1	2	Neutral_dummy	10	Far	350	760	1520	432	110.1
sub05	2	1	2	Low	10	Close	500	860	1460	552.7	118.7
sub05	2	1	2	High	11	Far	440	800	1490	554.6	97.5
sub05	2	1	2	Neutral_dummy	11	Close	550	970	1710	439.3	101
sub05	2	1	2	Low	11	Far	440	810	1460	523.5	114.1
sub05	2	1	2	High	12	Far	360	700	1360	562.2	99.5
sub05	2	1	2	Neutral_dummy	12	Close	180	580	1440	453.3	109.4
sub05	2	1	2	Low	12	Far	450	800	1400	544.8	115.3
sub05	2	1	2	High	13	Far	480	840	1330	591.6	103.5
sub05	2	1	2	Neutral_dummy	13	Far	360	790	1510	476.7	122.2
sub05	2	1	2	Low	13	Far	390	730	1330	591.2	116.1
sub05	2	1	2	High	14	Close	450	790	1390	534.5	100.7
sub05	2	1	2	Neutral_dummy	14	Close	570	1040	1860	460	113.5
sub05	2	1	2	Low	14	Far	580	920	1580	572.4	111.1
sub05	2	1	2	High	15	Close	330	670	1160	605	102.4
sub05	2	1	2	Neutral_dummy	15	Far	470	880	1630	475.9	108.7
sub05	2	1	2	Low	15	Far	370	710	1280	522.2	114
sub05	2	1	2	High	16	Close	400	760	1250	595.3	106.5
sub05	2	1	2	Neutral_dummy	16	Close	490	850	1680	488.5	104.3
sub05	2	1	2	Low	16	Far	440	820	1400	574.3	113.2
sub05	2	1	2	High	17	Far	420	770	1270	609.1	102.7
sub05	2	1	2	Neutral_dummy	17	Far	450	880	1640	459.9	101.4
sub05	2	1	2	Low	17	Far	600	950	1560	572.4	114.5
sub05	2	1	2	High	18	Close	420	750	1390	654.5	100.7
sub05	2	1	2	Low	18	Close	280	630	1220	551	111.7
sub05	2	1	2	High	19	Close	400	750	1510	640.2	101.7
sub05	2	1	2	High	20	Close	300	630	1300	565.8	107.5
sub05	2	1	2	Neutral_dummy	20	Close	300	730	1550	491	93.8
sub05	2	1	2	Low	20	Close	460	830	1390	566.8	113.7
sub05	2	1	2	High	21	Close	610	1000	1720	493.5	102.9
sub05	2	1	2	Neutral_dummy	21	Close	420	880	1730	453.9	100.6
sub05	2	1	2	Low	21	Close	620	1010	1560	582.6	108.2
sub05	2	1	2	High	22	Close	600	980	1550	556.5	104.9
sub05	2	1	2	Low	22	Far	510	870	1490	568.7	110
sub05	2	1	2	High	23	Close	520	870	1380	600.9	105.2
sub05	2	1	2	Neutral_dummy	23	Close	330	740	1470	451.9	102.5
sub05	2	1	2	Low	23	Close	410	770	1380	499.2	110.4
sub05	2	1	2	Neutral_dummy	24	Close	500	900	1700	463.1	102.2
sub05	2	1	2	Low	24	Close	330	690	1310	593.4	104.3
sub05	2	1	2	High	25	Close	360	710	1230	594.3	110.4
sub05	2	1	2	Neutral_dummy	25	Close	480	880	1590	493.1	97.4
sub05	2	1	2	Low	25	Close	400	720	1260	601.8	109
sub05	2	1	2	High	26	Close	420	740	1330	616.3	104
sub05	2	1	2	Neutral_dummy	26	Far	390	800	1400	523	99.3
sub05	2	1	2	High	27	Far	410	750	1370	569.8	106.7
sub05	2	1	2	Neutral_dummy	27	Close	300	690	1290	533.3	105.2
sub05	2	1	2	Low	27	Far	480	1040	1690	370.2	98
sub05	2	1	2	High	28	Far	540	880	1410	581	100.4
sub05	2	1	2	Neutral_dummy	28	Far	240	610	1300	501.1	99.9
sub05	2	1	2	Low	28	Close	420	830	1460	502.3	112.6
sub05	2	1	2	High	29	Far	420	780	1390	546.8	111
sub05	2	1	2	Neutral_dummy	29	Far	430	800	1580	508.3	88.9
sub05	2	1	2	Low	29	Close	650	1050	1650	522	96.7
sub06	1	1	1	High	0	Far	340	680	1410	534.4	78.5
sub06	1	1	1	Low	0	Close	290	710	1200	611.3	78.4
sub06	1	1	1	Neutral_dummy	0	Far	610	1110	1570	501.8	73.9
sub06	1	1	1	High	1	Far	320	720	1260	573.5	78.2
sub06	1	1	1	Low	1	Far	370	810	1390	631.5	73.5
sub06	1	1	1	Neutral_dummy	1	Far	320	750	1370	545.3	74.7
sub06	1	1	1	High	2	Far	390	840	1330	575.8	78.8
sub06	1	1	1	Low	2	Far	350	750	1270	639.8	85.6
sub06	1	1	1	Neutral_dummy	2	Close	380	820	1410	543.6	75.9
sub06	1	1	1	High	3	Close	320	740	1320	639	81.8
sub06	1	1	1	Low	3	Far	400	850	1360	594.9	84.5
sub06	1	1	1	Neutral_dummy	3	Close	300	770	1270	471.9	84
sub06	1	1	1	High	4	Far	290	720	1180	603.8	85.3
sub06	1	1	1	Low	4	Far	390	780	1240	638.6	88.5
sub06	1	1	1	Neutral_dummy	4	Close	400	830	1370	533.3	76.4
sub06	1	1	1	High	5	Far	410	830	1290	548.5	73.5
sub06	1	1	1	Low	5	Far	270	720	1370	590.2	91.4
sub06	1	1	1	Neutral_dummy	5	Far	320	740	1250	539.3	74.8
sub06	1	1	1	High	6	Close	260	680	1160	530.7	84.8
sub06	1	1	1	Low	6	Far	310	750	1430	602.1	87.7
sub06	1	1	1	Neutral_dummy	6	Far	270	650	1440	599.4	80.1
sub06	1	1	1	High	7	Far	360	710	1250	538.7	77.5
sub06	1	1	1	Low	7	Close	270	680	1110	627.5	93.9
sub06	1	1	1	Neutral_dummy	7	Close	370	860	1260	599.5	80.7
sub06	1	1	1	High	8	Close	310	680	1330	573.6	78
sub06	1	1	1	Low	8	Close	460	890	1610	538.9	304.7
sub06	1	1	1	Neutral_dummy	8	Far	410	830	1240	620.3	80.7
sub06	1	1	1	High	9	Far	440	810	1390	574.2	79
sub06	1	1	1	Low	9	Far	310	780	1380	594.8	88.3
sub06	1	1	1	Neutral_dummy	9	Far	270	680	1290	628.4	85.8
sub06	1	1	1	High	10	Close	440	900	1360	554.8	81.7
sub06	1	1	1	Low	10	Close	400	830	1410	630.3	80.8
sub06	1	1	1	Neutral_dummy	10	Close	280	850	1310	478.7	80.1
sub06	1	1	1	High	11	Close	500	930	1340	593.8	81
sub06	1	1	1	Low	11	Close	450	890	1350	598.7	80.4
sub06	1	1	1	Neutral_dummy	11	Far	320	720	1210	566.9	80.4
sub06	1	1	1	High	12	Close	520	890	1380	597.6	82.1
sub06	1	1	1	Low	12	Close	360	790	1330	603.2	81.6
sub06	1	1	1	Neutral_dummy	12	Close	370	790	1230	577.2	89.6
sub06	1	1	1	High	13	Close	530	950	1390	653	81.5
sub06	1	1	1	Low	13	Far	390	810	1300	627.5	85.7
sub06	1	1	1	Neutral_dummy	13	Far	210	580	1130	579.6	86.8
sub06	1	1	1	High	14	Close	460	830	1460	586.6	81.6
sub06	1	1	1	Low	14	Close	230	670	1370	626	90.7
sub06	1	1	1	Neutral_dummy	14	Far	270	690	1230	575.8	87.5
sub06	1	1	1	High	15	Close	380	770	1340	576.8	85.4
sub06	1	1	1	Low	15	Close	420	850	1250	667.3	74.4
sub06	1	1	1	Neutral_dummy	15	Far	370	760	1520	566.2	72.4
sub06	1	1	1	High	16	Far	470	870	1370	557	84.9
sub06	1	1	1	Low	16	Far	360	750	1280	648.9	75.3
sub06	1	1	1	Neutral_dummy	16	Close	360	770	1250	539	82.3
sub06	1	1	1	High	17	Close	570	960	1510	583.9	81.1
sub06	1	1	1	Low	17	Close	380	790	1340	630.3	77.4
sub06	1	1	1	Neutral_dummy	17	Far	410	860	1290	607.5	84.4
sub06	1	1	1	High	18	Close	570	1000	1460	614.5	83.7
sub06	1	1	1	Low	18	Close	310	770	1160	634.3	77.7
sub06	1	1	1	Neutral_dummy	18	Close	280	740	1240	558.6	82.8
sub06	1	1	1	High	19	Far	620	1020	1590	574.8	77.9
sub06	1	1	1	Low	19	Far	290	810	1350	573.2	75.1
sub06	1	1	1	Neutral_dummy	19	Close	440	850	1400	541.1	85.6
sub06	1	1	1	High	20	Close	510	950	1350	613.5	86.5
sub06	1	1	1	Low	20	Close	400	800	1270	592.9	74.7
sub06	1	1	1	Neutral_dummy	20	Close	300	750	1280	515.9	79.2
sub06	1	1	1	High	21	Far	370	790	1330	577.6	80
sub06	1	1	1	Low	21	Far	360	760	1250	609.5	73.9
sub06	1	1	1	Neutral_dummy	21	Close	270	660	1080	556	80.5
sub06	1	1	1	High	22	Close	530	1000	1420	554.6	79.5
sub06	1	1	1	Low	22	Close	330	730	1270	597.9	77.4
sub06	1	1	1	Neutral_dummy	22	Close	360	780	1340	554.6	80.2
sub06	1	1	1	High	23	Close	450	880	1280	601.5	79.1
sub06	1	1	1	Low	23	Far	340	760	1310	596.9	80.9
sub06	1	1	1	Neutral_dummy	23	Far	370	790	1270	633.8	85.1
sub06	1	1	1	High	24	Far	430	820	1280	613.8	81.4
sub06	1	1	1	Low	24	Close	290	750	1320	599.4	90.4
sub06	1	1	1	Neutral_dummy	24	Close	500	910	1340	630.2	82.8
sub06	1	1	1	High	25	Close	500	950	1490	564.7	80.6
sub06	1	1	1	Low	25	Close	420	830	1300	624.9	75.6
sub06	1	1	1	Neutral_dummy	25	Far	390	810	1250	648	83.3
sub06	1	1	1	High	26	Far	360	820	1260	607.6	89.5
sub06	1	1	1	Low	26	Far	260	660	1100	618.2	83.5
sub06	1	1	1	Neutral_dummy	26	Far	360	770	1240	644.1	82.2
sub06	1	1	1	High	27	Far	480	920	1280	632.3	84.8
sub06	1	1	1	Low	27	Close	250	660	1190	569.5	77.2
sub06	1	1	1	Neutral_dummy	27	Close	350	780	1230	620.5	82.5
sub06	1	1	1	High	28	Far	400	810	1320	623.4	90.1
sub06	1	1	1	Low	28	Far	220	660	1180	569.6	83.3
sub06	1	1	1	Neutral_dummy	28	Far	370	760	1320	577.5	87.8
sub06	1	1	1	High	29	Far	390	820	1290	596.2	81.5
sub06	1	1	1	Low	29	Far	450	840	1420	594.5	76.2
sub06	1	1	1	Neutral_dummy	29	Close	560	930	1470	574.6	83.5
sub07	1	1	1	High	0	Close	450	810	1450	479.6	82.2
sub07	1	1	1	Low	0	Far	480	840	1360	453.1	76.2
sub07	1	1	1	Neutral_dummy	0	Far	630	1110	1820	355.3	80.9
sub07	1	1	1	Low	1	Close	400	760	1160	539.7	75.5
sub07	1	1	1	Neutral_dummy	1	Close	490	860	1470	400.1	88.6
sub07	1	1	1	High	2	Close	310	640	1140	480.6	78.6
sub07	1	1	1	Low	2	Close	420	750	1300	472.8	77.3
sub07	1	1	1	Neutral_dummy	2	Far	400	760	1410	393.9	88.2
sub07	1	1	1	High	3	Far	260	640	1120	461.2	80.4
sub07	1	1	1	Low	3	Far	510	840	1380	471.8	82.2
sub07	1	1	1	Neutral_dummy	4	Close	490	840	1450	393.2	92.6
sub07	1	1	1	High	5	Close	470	800	1390	481.9	84.6
sub07	1	1	1	Neutral_dummy	5	Close	430	810	1350	473.9	81.7
sub07	1	1	1	Low	6	Close	680	1020	1460	466.7	76.8
sub07	1	1	1	Neutral_dummy	6	Far	600	900	1340	506.6	72.6
sub07	1	1	1	High	7	Far	490	810	1340	494	80.4
sub07	1	1	1	Low	7	Close	580	930	1390	521.2	80.7
sub07	1	1	1	Neutral_dummy	7	Close	410	790	1250	403.2	73.5
sub07	1	1	1	High	8	Far	480	820	1340	503.4	83.3
sub07	1	1	1	Low	8	Far	450	800	1320	542.2	89.3
sub07	1	1	1	Neutral_dummy	8	Close	490	880	1350	438.1	83.2
sub07	1	1	1	Low	9	Far	370	620	1030	501.2	89.8
sub07	1	1	1	Neutral_dummy	9	Far	440	780	1200	480.4	78.1
sub07	1	1	1	High	10	Far	500	860	1280	494.1	77
sub07	1	1	1	Low	10	Close	540	910	1600	484.3	87.5
sub07	1	1	1	Neutral_dummy	10	Close	340	740	1240	358.3	75.2
sub07	1	1	1	High	11	Close	590	1010	1660	409	83.5
sub07	1	1	1	Low	11	Close	700	1130	1870	379.1	86.3
sub07	1	1	1	Neutral_dummy	11	Close	400	800	1380	311.9	74.3
sub07	1	1	1	Low	12	Far	600	990	1530	512.1	82.2
sub07	1	1	1	Neutral_dummy	12	Close	670	1150	1730	338.4	80.7
sub07	1	1	1	High	13	Close	680	1020	1490	537.2	88.6
sub07	1	1	1	Low	13	Close	500	830	1260	529	85.6
sub07	1	1	1	Neutral_dummy	13	Far	400	950	1510	408.9	75.5
sub07	1	1	1	High	14	Far	630	960	1490	486.3	81.3
sub07	1	1	1	Low	14	Far	530	850	1300	553.9	81.3
sub07	1	1	1	Neutral_dummy	14	Far	410	840	1310	382.8	77.9
sub07	1	1	1	High	15	Far	390	850	1300	451.7	82.9
sub07	1	1	1	Low	15	Close	490	830	1320	526.2	82
sub07	1	1	1	Neutral_dummy	15	Far	390	740	1220	463.9	80.5
sub07	1	1	1	High	16	Close	510	860	1340	518.6	88.6
sub07	1	1	1	Low	16	Far	410	780	1150	489.8	77.1
sub07	1	1	1	Neutral_dummy	16	Close	290	680	1240	410.8	79.4
sub07	1	1	1	High	17	Close	330	680	1200	528.8	84.4
sub07	1	1	1	Low	17	Close	370	730	1060	516.8	74.9
sub07	1	1	1	Neutral_dummy	17	Close	370	800	1260	423.2	81.1
sub07	1	1	1	High	18	Far	620	980	1530	559.4	85.8
sub07	1	1	1	Neutral_dummy	18	Far	300	660	1090	430.7	75.2
sub07	1	1	1	High	19	Far	470	830	1360	564.2	90.5
sub07	1	1	1	Low	19	Close	590	1030	1560	414.4	73.9
sub07	1	1	1	Low	20	Close	690	1080	1560	514.9	79.1
sub07	1	1	1	Neutral_dummy	20	Far	420	840	1390	427.9	87
sub07	1	1	1	Low	21	Far	590	930	1300	580.3	81.7
sub07	1	1	1	Neutral_dummy	21	Far	470	850	1240	422.4	85.9
sub07	1	1	1	High	22	Far	680	1070	1640	466.6	85.5
sub07	1	1	1	Low	22	Close	620	1000	1480	509.7	82.4
sub07	1	1	1	High	23	Far	440	790	1270	558.6	92.1
sub07	1	1	1	Low	23	Close	420	770	1220	425	83.5
sub07	1	1	1	Neutral_dummy	23	Close	540	1010	1510	430	76.8
sub07	1	1	1	High	24	Close	440	780	1250	568.2	91.3
sub07	1	1	1	Low	24	Far	570	930	1370	504.5	79.8
sub07	1	1	1	Neutral_dummy	24	Close	480	880	1600	336.8	71.5
sub07	1	1	1	High	25	Close	470	800	1320	542.5	88.8
sub07	1	1	1	Low	25	Far	420	760	1260	495.6	82.2
sub07	1	1	1	Neutral_dummy	25	Far	450	900	1760	469.9	69.6
sub07	1	1	1	High	26	Close	410	750	1240	562.2	87.9
sub07	1	1	1	Low	26	Far	450	850	1420	478.2	80.1
sub07	1	1	1	Neutral_dummy	26	Far	550	940	1490	404.1	69.2
sub07	1	1	1	High	27	Close	380	740	1290	516.2	86.1
sub07	1	1	1	Low	27	Far	340	850	1320	468.6	75.1
sub07	1	1	1	Neutral_dummy	27	Close	590	940	1440	487.3	73.4
sub07	1	1	1	High	28	Far	430	830	1320	512.4	83.2
sub07	1	1	1	Low	28	Far	220	590	1020	501.5	76.8
sub07	1	1	1	Neutral_dummy	28	Far	590	910	1530	452.8	71.3
sub07	1	1	1	High	29	Far	250	590	1100	533.2	79.3
sub07	1	1	1	Low	29	Far	250	590	950	535.2	79.4
sub07	1	1	1	Neutral_dummy	29	Far	490	820	1260	548.9	70.6
sub08	1	2	1	High	0	Far	520	880	1510	407.4	82.9
sub08	1	2	1	Low	0	Close	570	900	1550	437.2	80.7
sub08	1	2	1	Neutral_dummy	0	Close	470	930	1630	381	87.5
sub08	1	2	1	High	1	Close	390	750	1310	440.3	74.1
sub08	1	2	1	Low	1	Close	350	710	1160	481.1	73.4
sub08	1	2	1	High	2	Far	650	1030	1530	451.3	73.2
sub08	1	2	1	Neutral_dummy	2	Close	430	770	1170	471.8	81.1
sub08	1	2	1	High	3	Close	340	700	1410	408.8	75.9
sub08	1	2	1	Low	3	Far	350	710	1040	480.5	77.6
sub08	1	2	1	Neutral_dummy	3	Far	490	840	1320	406.2	91.1
sub08	1	2	1	High	4	Far	490	860	1450	436.7	72.3
sub08	1	2	1	Low	4	Far	350	730	1280	458.2	74.6
sub08	1	2	1	Neutral_dummy	4	Far	380	790	1270	374.1	78.1
sub08	1	2	1	High	5	Close	450	800	1360	426.6	78.4
sub08	1	2	1	Low	5	Far	500	850	1290	518.2	82
sub08	1	2	1	Neutral_dummy	5	Close	480	880	1420	411	89.6
sub08	1	2	1	High	6	Close	520	910	1510	360.7	74.7
sub08	1	2	1	Low	6	Close	230	620	1130	477.5	75
sub08	1	2	1	Neutral_dummy	6	Far	310	670	1260	447.6	97.6
sub08	1	2	1	High	7	Far	290	690	1360	443.8	78.6
sub08	1	2	1	Low	7	Close	360	730	870	446.6	43.6
sub08	1	2	1	Neutral_dummy	7	Close	390	750	1200	519.5	89.7
sub08	1	2	1	High	8	Far	430	790	1280	457.2	76.5
sub08	1	2	1	Low	8	Far	230	600	1090	483.6	75.9
sub08	1	2	1	Neutral_dummy	8	Close	420	810	1510	359.8	72.3
sub08	1	2	1	High	9	Close	420	810	1420	428.4	78
sub08	1	2	1	Low	9	Far	210	590	1070	505.9	92.5
sub08	1	2	1	Neutral_dummy	9	Far	320	730	1230	446.7	77.2
sub08	1	2	1	High	10	Close	420	790	1270	430.2	79.1
sub08	1	2	1	Low	10	Far	430	810	1310	411.8	74.7
sub08	1	2	1	Neutral_dummy	10	Far	520	890	1300	515.3	88
sub08	1	2	1	High	11	Far	340	700	1210	400.1	70.8
sub08	1	2	1	Low	11	Close	370	720	1130	477.2	85.5
sub08	1	2	1	Neutral_dummy	11	Close	370	740	1220	426.8	87.7
sub08	1	2	1	High	12	Close	440	810	1380	424.4	80.1
sub08	1	2	1	Low	12	Close	220	580	1090	453.8	83.3
sub08	1	2	1	Neutral_dummy	12	Close	370	720	1290	460	84
sub08	1	2	1	High	13	Far	390	770	1340	437.8	77.2
sub08	1	2	1	Low	13	Far	240	620	1230	431.6	80.9
sub08	1	2	1	Neutral_dummy	13	Far	390	740	1240	481.5	82.8
sub08	1	2	1	High	14	Far	260	670	1200	388.5	73.2
sub08	1	2	1	Low	14	Close	530	940	1530	421	80
sub08	1	2	1	Neutral_dummy	14	Close	400	740	1220	483.3	76.7
sub08	1	2	1	Low	15	Far	440	810	1310	442.4	84.5
sub08	1	2	1	Neutral_dummy	15	Far	310	670	1210	400.7	71.9
sub08	1	2	1	High	16	Far	530	910	1410	392.4	76
sub08	1	2	1	Low	16	Close	330	710	1300	450.3	83.7
sub08	1	2	1	Neutral_dummy	16	Far	200	580	1180	462.9	78.1
sub08	1	2	1	High	17	Close	540	950	1540	423.9	73.9
sub08	1	2	1	Low	17	Far	370	730	1240	405	78.6
sub08	1	2	1	Neutral_dummy	17	Far	350	770	1400	377.1	73.7
sub08	1	2	1	High	18	Far	540	960	1440	488.4	75.3
sub08	1	2	1	Low	18	Close	240	670	1100	382.6	85.1
sub08	1	2	1	Neutral_dummy	18	Far	190	560	1060	454.1	67.3
sub08	1	2	1	High	19	Far	360	710	1280	427.8	71
sub08	1	2	1	Low	19	Far	410	800	1220	439	86.6
sub08	1	2	1	Neutral_dummy	19	Close	180	570	1020	464.4	88.8
sub08	1	2	1	High	20	Close	540	910	1430	441.7	68.5
sub08	1	2	1	Low	20	Close	280	640	1110	460.9	76.9
sub08	1	2	1	Neutral_dummy	20	Far	390	790	1450	395.2	70.8
sub08	1	2	1	High	21	Close	470	850	1380	480.6	68.4
sub08	1	2	1	Low	21	Close	340	700	1170	424.5	87.1
sub08	1	2	1	Neutral_dummy	21	Close	340	730	1240	440.5	71.3
sub08	1	2	1	High	22	Far	410	790	1330	485.3	71.3
sub08	1	2	1	Low	22	Far	310	700	1130	380.3	86.4
sub08	1	2	1	Neutral_dummy	22	Close	370	730	1280	407.5	74.6
sub08	1	2	1	High	23	Close	360	750	1310	440.1	69.9
sub08	1	2	1	Low	23	Close	310	630	1140	411.3	74.8
sub08	1	2	1	Neutral_dummy	23	Close	480	830	1390	416.5	80.8
sub08	1	2	1	High	24	Close	530	910	1430	451.6	74.1
sub08	1	2	1	Low	24	Close	370	730	1150	423.4	81.1
sub08	1	2	1	Neutral_dummy	24	Far	330	720	1220	425.6	69.6
sub08	1	2	1	High	25	Close	360	740	1290	413.9	71.4
sub08	1	2	1	Low	25	Far	340	710	1340	387.3	76.3
sub08	1	2	1	Neutral_dummy	25	Close	300	650	1140	451.3	69.5
sub08	1	2	1	High	26	Close	420	780	1280	434.8	73.9
sub08	1	2	1	Low	26	Close	270	680	1220	382.8	81.9
sub08	1	2	1	Neutral_dummy	26	Far	320	710	1310	423.9	71.3
sub08	1	2	1	High	27	Far	500	900	1390	427.2	73.3
sub08	1	2	1	Neutral_dummy	27	Far	400	750	1610	393.9	74.6
sub08	1	2	1	High	28	Far	480	840	1290	401	73.8
sub08	1	2	1	Neutral_dummy	28	Close	320	690	1240	437.5	85.8
sub08	1	2	1	High	29	Far	450	830	1330	396.4	74
sub08	1	2	1	Low	29	Far	370	760	1160	427.2	81.3
sub08	1	2	1	Neutral_dummy	29	Far	320	730	1270	370.6	76.4
sub09	2	2	1	Low	0	Close	540	820	1380	622.5	91
sub09	2	2	1	Neutral_dummy	0	Close	570	870	1360	564.6	97.4
sub09	2	2	1	High	1	Close	540	830	1440	546.3	91.5
sub09	2	2	1	Low	1	Close	520	820	1310	565.3	100.3
sub09	2	2	1	Neutral_dummy	1	Far	800	1100	1620	535.3	94.2
sub09	2	2	1	High	2	Far	570	880	1410	552.4	93.2
sub09	2	2	1	Low	2	Close	570	880	1330	565.4	94.8
sub09	2	2	1	Neutral_dummy	2	Far	420	730	1160	602.3	97.8
sub09	2	2	1	High	3	Far	630	930	1480	575.7	90.2
sub09	2	2	1	Low	3	Close	530	820	1240	621.2	94.4
sub09	2	2	1	Neutral_dummy	3	Close	510	820	1450	572.5	92.1
sub09	2	2	1	High	4	Far	620	920	1420	556.3	88.6
sub09	2	2	1	Low	4	Far	550	840	1340	557.4	89.4
sub09	2	2	1	Neutral_dummy	4	Close	470	840	1280	561.4	102.3
sub09	2	2	1	High	5	Close	620	930	1390	556.6	91.5
sub09	2	2	1	Low	5	Far	400	700	1150	548.9	87.1
sub09	2	2	1	Neutral_dummy	5	Close	410	910	1280	431.8	95.6
sub09	2	2	1	High	6	Close	630	950	1470	511.8	92.9
sub09	2	2	1	Low	6	Far	460	760	1210	559.6	86.1
sub09	2	2	1	Neutral_dummy	6	Far	520	890	1390	521.7	99.4
sub09	2	2	1	High	7	Close	530	860	1310	528.1	91.7
sub09	2	2	1	Low	7	Close	630	910	1400	589.3	82.4
sub09	2	2	1	Neutral_dummy	7	Close	430	850	1290	506.5	97.1
sub09	2	2	1	High	8	Far	610	970	1430	493.8	83.6
sub09	2	2	1	Low	8	Far	420	700	1310	560	97.9
sub09	2	2	1	High	9	Far	700	1010	1480	543.3	100
sub09	2	2	1	Low	9	Far	500	780	1220	583.7	95
sub09	2	2	1	Neutral_dummy	9	Far	580	910	1330	590.4	102.1
sub09	2	2	1	High	10	Far	680	980	1470	530.5	89
sub09	2	2	1	Low	10	Close	580	860	1380	565.3	88.3
sub09	2	2	1	Neutral_dummy	10	Close	330	650	1150	536.7	91.6
sub09	2	2	1	High	11	Close	620	920	1460	552	92.9
sub09	2	2	1	Low	11	Close	470	760	1240	563.1	98.4
sub09	2	2	1	Neutral_dummy	11	Close	440	770	1290	521.1	93.9
sub09	2	2	1	High	12	Far	710	1020	1530	543.1	87.5
sub09	2	2	1	Low	12	Close	820	1100	1700	564.8	95.4
sub09	2	2	1	Neutral_dummy	12	Close	690	1020	1490	540.3	111.7
sub09	2	2	1	High	13	Far	750	1060	1580	510	90.4
sub09	2	2	1	Low	13	Far	650	1020	1540	604.9	91.9
sub09	2	2	1	Neutral_dummy	13	Far	750	1080	1570	538.8	96.9
sub09	2	2	1	High	14	Far	830	1140	1580	562.4	88.2
sub09	2	2	1	Low	14	Far	570	860	1400	566.3	92.5
sub09	2	2	1	Neutral_dummy	14	Far	850	1180	1560	547.3	100.9
sub09	2	2	1	High	15	Close	760	1070	1570	517.8	95.5
sub09	2	2	1	Low	15	Far	740	1030	1530	585.6	97.2
sub09	2	2	1	Neutral_dummy	15	Far	460	790	1220	570.8	97.4
sub09	2	2	1	High	16	Close	780	1100	1620	530.6	90.2
sub09	2	2	1	Neutral_dummy	16	Far	630	940	1500	572.1	103.7
sub09	2	2	1	High	17	Far	640	940	1410	584.6	89.9
sub09	2	2	1	Low	17	Far	610	920	1370	587.4	91.1
sub09	2	2	1	Neutral_dummy	17	Far	590	930	1450	569.6	103.3
sub09	2	2	1	High	18	Far	820	1140	1650	557	94.1
sub09	2	2	1	Low	18	Far	600	900	1330	579	97.8
sub09	2	2	1	Neutral_dummy	18	Close	570	870	1140	569.7	103.8
sub09	2	2	1	High	19	Close	720	1040	1510	576.1	94.5
sub09	2	2	1	Low	19	Far	710	1010	1610	554.9	93.5
sub09	2	2	1	Neutral_dummy	19	Far	570	920	1620	551.5	99.7
sub09	2	2	1	High	20	Far	690	1030	1490	538.2	92.5
sub09	2	2	1	Low	20	Close	610	890	1380	581.8	95.1
sub09	2	2	1	Neutral_dummy	20	Close	810	1190	1730	486.8	91
sub09	2	2	1	High	21	Close	660	990	1520	552	95.4
sub09	2	2	1	Low	21	Far	730	1040	1530	526.2	87.1
sub09	2	2	1	Neutral_dummy	21	Close	480	790	1310	543.3	103.3
sub09	2	2	1	High	22	Close	660	970	1380	542	81
sub09	2	2	1	Low	22	Close	740	1050	1540	532.4	87.7
sub09	2	2	1	Neutral_dummy	22	Close	470	780	1290	548.1	100.7
sub09	2	2	1	High	23	Close	730	1050	1440	553.2	92.4
sub09	2	2	1	Low	23	Close	710	990	1380	593	90.6
sub09	2	2	1	Neutral_dummy	23	Close	560	880	1410	525.1	107
sub09	2	2	1	High	24	Close	700	1020	1660	529.9	97.3
sub09	2	2	1	Low	24	Close	680	960	1370	598.3	89.6
sub09	2	2	1	Neutral_dummy	24	Close	380	740	1160	516.3	104.5
sub09	2	2	1	High	25	Close	820	1150	1640	551.9	96.4
sub09	2	2	1	Low	25	Close	690	990	1450	536.1	93.3
sub09	2	2	1	Neutral_dummy	25	Far	560	860	1380	520	100.4
sub09	2	2	1	High	26	Close	800	1110	1590	583.8	97.3
sub09	2	2	1	Neutral_dummy	26	Far	370	690	1150	526.7	106.9
sub09	2	2	1	High	27	Close	690	1020	1490	534.2	96.6
sub09	2	2	1	Neutral_dummy	27	Far	730	1100	1610	503.9	95.7
sub09	2	2	1	High	28	Far	600	910	1410	547.7	94
sub09	2	2	1	Neutral_dummy	28	Close	590	890	1430	545.4	92.7
sub09	2	2	1	High	29	Far	680	1010	1530	492.9	92.1
sub09	2	2	1	Low	29	Close	530	830	1300	567.2	93.4
sub09	2	2	1	Neutral_dummy	29	Far	550	850	1380	569.1	97.7
sub10	2	2	1	High	0	Far	460	820	1200	694.4	80.5
sub10	2	2	1	Low	0	Far	510	830	1400	550.8	89.5
sub10	2	2	1	Neutral_dummy	0	Close	480	940	1730	489.6	89.2
sub10	2	2	1	High	1	Close	240	630	1050	584.4	87.1
sub10	2	2	1	Low	1	Far	550	880	1410	637.1	93.4
sub10	2	2	1	Neutral_dummy	1	Far	480	850	1630	513.3	77.3
sub10	2	2	1	High	2	Far	380	750	1270	616.2	88
sub10	2	2	1	Low	2	Far	600	960	1430	553.7	86.4
sub10	2	2	1	Neutral_dummy	2	Close	380	880	1590	513	76.7
sub10	2	2	1	High	3	Close	320	670	1150	607.7	84.6
sub10	2	2	1	Low	3	Close	600	920	1340	586	83.5
sub10	2	2	1	Neutral_dummy	3	Far	520	930	1440	511.9	81.8
sub10	2	2	1	High	4	Far	470	830	1280	621.6	85.9
sub10	2	2	1	Low	4	Close	430	770	1230	591.3	89.2
sub10	2	2	1	Neutral_dummy	4	Close	500	870	1500	535.5	76.8
sub10	2	2	1	High	5	Far	400	760	1140	622.6	88.1
sub10	2	2	1	Low	5	Far	490	800	1180	638.3	90.6
sub10	2	2	1	Neutral_dummy	5	Far	440	830	1410	529.9	84.6
sub10	2	2	1	High	6	Far	300	650	1180	681.5	83.2
sub10	2	2	1	Low	6	Close	500	840	1300	591.8	80.4
sub10	2	2	1	Neutral_dummy	6	Far	590	940	1480	573.4	81
sub10	2	2	1	High	7	Far	360	790	1260	647.2	83.9
sub10	2	2	1	Low	7	Far	420	740	1170	654.4	92.4
sub10	2	2	1	Neutral_dummy	7	Close	430	820	1570	594.8	77.1
sub10	2	2	1	High	8	Close	500	850	1320	595	92.1
sub10	2	2	1	Low	8	Close	440	750	1200	668.3	81.3
sub10	2	2	1	Neutral_dummy	8	Far	480	860	1650	640.8	85.3
sub10	2	2	1	High	9	Far	390	780	1170	651.3	89.8
sub10	2	2	1	Low	9	Close	580	910	1330	648.3	86.1
sub10	2	2	1	Neutral_dummy	9	Close	460	850	1380	594.8	87.7
sub10	2	2	1	High	10	Far	560	930	1320	720.7	96.4
sub10	2	2	1	Low	10	Close	400	710	1080	670.2	91.4
sub10	2	2	1	Neutral_dummy	10	Close	450	800	1510	630.9	103.7
sub10	2	2	1	High	11	Far	340	660	1110	607.3	99.9
sub10	2	2	1	Low	11	Far	330	660	1450	703.1	96.9
sub10	2	2	1	Neutral_dummy	11	Far	480	810	1230	578.4	100.5
sub10	2	2	1	High	12	Close	410	750	1180	628.3	104.3
sub10	2	2	1	Low	12	Far	520	850	1260	652.5	92.8
sub10	2	2	1	Neutral_dummy	12	Far	310	690	1130	679.3	92.1
sub10	2	2	1	High	13	Close	580	950	1330	541.2	92.6
sub10	2	2	1	Low	13	Far	440	780	1160	654.2	91.2
sub10	2	2	1	Neutral_dummy	13	Far	360	690	1120	628.4	91.5
sub10	2	2	1	High	14	Close	440	780	1130	640.1	93.2
sub10	2	2	1	Low	14	Close	410	770	1240	581.4	92.2
sub10	2	2	1	Neutral_dummy	14	Close	380	710	1190	585.8	80.9
sub10	2	2	1	High	15	Close	460	830	1210	585	95.5
sub10	2	2	1	Low	15	Far	710	1040	1530	609.1	82.1
sub10	2	2	1	Neutral_dummy	15	Far	400	730	1170	746	85.1
sub10	2	2	1	High	16	Far	400	770	1180	601.5	93.4
sub10	2	2	1	Low	16	Close	480	850	1440	662.2	82.8
sub10	2	2	1	Neutral_dummy	16	Far	350	730	1100	680.9	82.7
sub10	2	2	1	High	17	Close	270	640	1040	625.8	98
sub10	2	2	1	Low	17	Far	390	710	1080	633.7	96.3
sub10	2	2	1	Neutral_dummy	17	Far	580	900	1230	718	86.2
sub10	2	2	1	High	18	Close	430	800	1240	604.8	91.4
sub10	2	2	1	Low	18	Far	580	960	1420	552.3	89.6
sub10	2	2	1	Neutral_dummy	18	Close	600	950	1310	628.1	89
sub10	2	2	1	High	19	Close	180	670	1060	577.6	91.8
sub10	2	2	1	Low	19	Close	370	710	1210	561.2	90.5
sub10	2	2	1	Neutral_dummy	19	Close	390	750	1200	623.8	88.1
sub10	2	2	1	High	20	Close	430	790	1140	607.5	97.3
sub10	2	2	1	Low	20	Close	400	760	1130	638.6	101.3
sub10	2	2	1	Neutral_dummy	20	Close	470	820	1260	667.2	93
sub10	2	2	1	High	21	Close	400	730	1120	650.7	94.6
sub10	2	2	1	Low	21	Close	370	710	1170	608.2	94.6
sub10	2	2	1	Neutral_dummy	21	Close	360	740	1180	683.2	88.4
sub10	2	2	1	High	22	Far	400	760	1170	678.8	89.4
sub10	2	2	1	Low	22	Far	390	740	1260	617.4	93.3
sub10	2	2	1	Neutral_dummy	22	Close	330	690	1040	748.7	89.6
sub10	2	2	1	High	23	Close	490	1180	1500	785.3	92.1
sub10	2	2	1	Low	23	Close	480	800	1240	622.4	94.9
sub10	2	2	1	Neutral_dummy	23	Far	420	760	1080	694.1	84.9
sub10	2	2	1	High	24	Far	350	720	1280	670.7	82.3
sub10	2	2	1	Low	24	Far	520	870	1330	551.6	95.5
sub10	2	2	1	Neutral_dummy	24	Far	450	800	1150	743.6	89.2
sub10	2	2	1	High	25	Far	430	760	1150	653.5	84.8
sub10	2	2	1	Low	25	Far	600	960	1440	563.7	91.3
sub10	2	2	1	Neutral_dummy	25	Close	400	780	1140	732	84.8
sub10	2	2	1	High	26	Far	480	860	1540	616.6	95.2
sub10	2	2	1	Neutral_dummy	26	Far	400	770	1150	616.3	80.9
sub10	2	2	1	High	27	Far	510	900	1370	595.2	87.4
sub10	2	2	1	Low	27	Far	540	920	1430	581.7	95.8
sub10	2	2	1	Neutral_dummy	27	Close	320	640	1200	626.3	96.6
sub10	2	2	1	High	28	Close	340	670	1130	599.5	91.4
sub10	2	2	1	Low	28	Close	320	670	1090	684.7	96
sub10	2	2	1	High	29	Close	300	680	1130	661.3	89.3
sub10	2	2	1	Low	29	Close	480	820	1240	563.7	91
sub10	2	2	1	Neutral_dummy	29	Far	440	800	1250	719.3	98.4
sub11	1	1	1	High	0	Close	700	1140	1720	421.3	94.7
sub11	1	1	1	Low	0	Close	480	940	1530	409.7	89
sub11	1	1	1	Neutral_dummy	0	Close	710	1090	1780	453.1	116.9
sub11	1	1	1	High	1	Close	510	880	1400	442.8	98.6
sub11	1	1	1	Low	1	Close	550	930	1420	474.1	97.2
sub11	1	1	1	Neutral_dummy	1	Far	450	820	1440	466.2	114.8
sub11	1	1	1	High	2	Far	570	930	1440	443.5	97.9
sub11	1	1	1	Low	2	Far	530	960	1450	482.3	89.9
sub11	1	1	1	Neutral_dummy	2	Far	220	590	1320	496.5	120
sub11	1	1	1	High	3	Far	530	900	1440	479.4	96.4
sub11	1	1	1	Low	3	Far	410	820	1330	481.1	93.5
sub11	1	1	1	Neutral_dummy	3	Close	440	910	1630	434.6	107.5
sub11	1	1	1	High	4	Close	440	760	1250	493.2	99.6
sub11	1	1	1	Low	4	Close	530	930	1450	495.9	91.3
sub11	1	1	1	High	5	Close	510	890	1360	479.5	108.3
sub11	1	1	1	Low	5	Far	510	900	1480	463.3	103.5
sub11	1	1	1	Neutral_dummy	5	Close	430	840	1460	445	112.6
sub11	1	1	1	High	6	Far	520	850	1360	510.3	103.4
sub11	1	1	1	Low	6	Close	360	770	1310	477.8	93.8
sub11	1	1	1	Neutral_dummy	6	Close	330	730	1330	588.3	123.4
sub11	1	1	1	High	7	Far	490	870	1350	471.5	96.3
sub11	1	1	1	Low	7	Close	440	840	1290	450.7	96
sub11	1	1	1	Neutral_dummy	7	Far	240	610	1190	551	110.7
sub11	1	1	1	High	8	Close	480	840	1310	491.1	109.3
sub11	1	1	1	Low	8	Far	430	800	1370	501.1	92.7
sub11	1	1	1	Neutral_dummy	8	Close	280	640	1270	454.9	98.4
sub11	1	1	1	High	9	Close	430	810	1320	474.9	101.1
sub11	1	1	1	Low	9	Far	460	870	1410	519.7	100.8
sub11	1	1	1	Neutral_dummy	9	Far	250	630	1290	512.6	85.3
sub11	1	1	1	High	10	Far	450	830	1260	469.6	94.6
sub11	1	1	1	Low	10	Far	510	890	1540	476	93.1
sub11	1	1	1	Neutral_dummy	10	Far	440	880	1460	448	100.9
sub11	1	1	1	High	11	Close	630	960	1470	494.3	93.3
sub11	1	1	1	Low	11	Far	570	950	1530	481.5	98.4
sub11	1	1	1	Neutral_dummy	11	Far	430	810	1470	472.9	100.7
sub11	1	1	1	High	12	Far	530	910	1380	456	90
sub11	1	1	1	Low	12	Close	540	890	1390	525.1	102.6
sub11	1	1	1	Neutral_dummy	12	Close	410	780	1400	471.2	100.9
sub11	1	1	1	High	13	Close	430	770	1260	516.5	94
sub11	1	1	1	Low	13	Far	430	820	1330	507.8	109.1
sub11	1	1	1	Neutral_dummy	13	Far	390	790	1360	451	99.2
sub11	1	1	1	High	14	Far	540	910	1400	478.8	97.2
sub11	1	1	1	Low	14	Close	430	840	1450	515.1	102.2
sub11	1	1	1	Neutral_dummy	14	Far	420	790	1420	451.8	90.2
sub11	1	1	1	High	15	Far	400	740	1250	490.7	103.9
sub11	1	1	1	Low	15	Close	440	820	1420	492.2	91.4
sub11	1	1	1	Neutral_dummy	15	Close	410	780	1320	487.4	95.2
sub11	1	1	1	High	16	Close	420	770	1210	484.9	100.9
sub11	1	1	1	Low	16	Close	280	690	1230	442	93.2
sub11	1	1	1	Neutral_dummy	16	Far	430	830	1370	493.3	92.5
sub11	1	1	1	High	17	Close	350	720	1160	510.8	100.7
sub11	1	1	1	Low	17	Close	440	820	1510	405.3	91.1
sub11	1	1	1	Neutral_dummy	17	Far	440	850	1360	477.1	111.4
sub11	1	1	1	High	18	Close	460	810	1290	517.4	106.7
sub11	1	1	1	Low	18	Far	470	850	1480	452	92.9
sub11	1	1	1	Neutral_dummy	18	Close	350	720	1180	522	111.5
sub11	1	1	1	High	19	Close	460	830	1230	510.3	106.4
sub11	1	1	1	Low	19	Close	490	870	1400	499.9	91.9
sub11	1	1	1	Neutral_dummy	19	Close	330	650	1120	527.7	108.4
sub11	1	1	1	High	20	Far	340	690	1110	582.5	99.3
sub11	1	1	1	Neutral_dummy	20	Close	430	790	1290	528.6	110.8
sub11	1	1	1	High	21	Far	470	850	1320	462.3	108.6
sub11	1	1	1	Low	21	Far	490	890	1430	447.4	88.1
sub11	1	1	1	Neutral_dummy	21	Close	330	710	1260	482.6	111.9
sub11	1	1	1	High	22	Close	310	640	1110	513.6	102.5
sub11	1	1	1	Low	22	Far	650	1000	1570	498.3	89.1
sub11	1	1	1	Neutral_dummy	22	Close	530	980	1370	536.8	105.5
sub11	1	1	1	High	23	Far	460	800	1200	508.7	104
sub11	1	1	1	Low	23	Close	430	840	1400	457.6	88.8
sub11	1	1	1	Neutral_dummy	23	Far	250	590	1050	531.7	103.9
sub11	1	1	1	Low	24	Close	560	1070	1600	427.4	88.5
sub11	1	1	1	Neutral_dummy	24	Far	370	790	1170	452.9	113.5
sub11	1	1	1	High	25	Far	380	760	1240	524	100.7
sub11	1	1	1	Low	25	Far	640	1030	1560	435.1	80.8
sub11	1	1	1	Neutral_dummy	25	Close	390	790	1170	474.1	102.7
sub11	1	1	1	Low	26	Close	540	870	1610	398.3	86.3
sub11	1	1	1	Neutral_dummy	26	Far	410	780	1190	477.7	92.8
sub11	1	1	1	High	27	Far	500	860	1470	457.2	98.7
sub11	1	1	1	Low	27	Far	500	920	1460	444.7	88.7
sub11	1	1	1	Neutral_dummy	27	Close	440	850	1250	520.7	88
sub11	1	1	1	High	28	Close	440	780	1260	478	96.1
sub11	1	1	1	Low	28	Close	420	780	1160	473.8	91.7
sub11	1	1	1	Neutral_dummy	28	Close	430	760	1150	511.9	102.6
sub11	1	1	1	High	29	Far	540	900	1390	428	93
sub11	1	1	1	Low	29	Far	500	940	1370	497	92.3
sub11	1	1	1	Neutral_dummy	29	Far	370	720	1080	515	106.3
sub12	1	2	1	High	0	Far	410	800	1230	446.9	75.2
sub12	1	2	1	Low	0	Far	540	860	1320	421	82.5
sub12	1	2	1	Neutral_dummy	0	Close	570	1050	1470	333.2	88.7
sub12	1	2	1	High	1	Close	360	740	1140	440.7	79.4
sub12	1	2	1	Low	1	Far	430	790	1140	457	85
sub12	1	2	1	High	2	Close	460	820	1210	489.8	86.1
sub12	1	2	1	Low	2	Far	380	740	1060	468.3	89.3
sub12	1	2	1	Neutral_dummy	2	Close	520	890	1520	512.4	86.7
sub12	1	2	1	High	3	Far	410	750	1060	524.5	85
sub12	1	2	1	Low	3	Close	270	620	930	503.4	92.2
sub12	1	2	1	Neutral_dummy	3	Close	450	830	1370	408.6	96.2
sub12	1	2	1	High	4	Far	350	670	970	547.5	83.9
sub12	1	2	1	Low	4	Far	360	740	1080	480.3	86.1
sub12	1	2	1	Neutral_dummy	4	Close	380	800	1220	425.3	78.9
sub12	1	2	1	High	5	Close	350	720	1090	481.4	85.7
sub12	1	2	1	Low	5	Far	340	680	1100	461	89.8
sub12	1	2	1	Neutral_dummy	5	Close	410	750	1220	426.5	83
sub12	1	2	1	High	6	Far	350	700	1090	565.5	83.4
sub12	1	2	1	Low	6	Close	440	810	1150	488.8	90.1
sub12	1	2	1	High	7	Close	460	800	1140	506.8	85.1
sub12	1	2	1	Low	7	Close	530	870	1200	486.3	87.6
sub12	1	2	1	High	8	Far	410	770	1140	530.4	87.5
sub12	1	2	1	Low	8	Far	530	930	1180	485	90.3
sub12	1	2	1	High	9	Close	370	720	1140	494.7	92.1
sub12	1	2	1	Low	9	Close	380	750	1090	520.2	84.7
sub12	1	2	1	High	10	Close	310	640	1040	523.5	89.4
sub12	1	2	1	Low	10	Close	400	730	1080	547.8	87.6
sub12	1	2	1	Neutral_dummy	10	Far	610	950	1330	474.8	78.5
sub12	1	2	1	High	11	Far	280	610	1000	533	95.1
sub12	1	2	1	Low	11	Close	530	910	1330	496.2	87.8
sub12	1	2	1	Neutral_dummy	11	Far	430	800	1230	423.1	84.4
sub12	1	2	1	High	12	Far	240	570	940	561	90.8
sub12	1	2	1	Low	12	Far	340	700	1130	493.7	86.9
sub12	1	2	1	Neutral_dummy	12	Far	410	790	1260	468	92.4
sub12	1	2	1	High	13	Close	360	680	1050	510.4	83.3
sub12	1	2	1	Low	13	Close	510	860	1190	523.5	89.3
sub12	1	2	1	Neutral_dummy	13	Close	360	750	1210	459.7	85
sub12	1	2	1	High	14	Close	350	680	1050	533.1	92.6
sub12	1	2	1	Low	14	Close	240	570	910	536.1	86.6
sub12	1	2	1	Neutral_dummy	14	Close	410	800	1160	462.5	76.1
sub12	1	2	1	High	15	Far	380	700	1150	493.8	85.2
sub12	1	2	1	Low	15	Close	430	800	1170	484.6	86.4
sub12	1	2	1	Neutral_dummy	15	Close	290	720	1150	442.8	86.2
sub12	1	2	1	High	16	Close	400	750	1130	518.5	95.2
sub12	1	2	1	Low	16	Far	440	760	1090	521.4	87.6
sub12	1	2	1	Neutral_dummy	16	Far	430	790	1220	496.4	87.8
sub12	1	2	1	High	17	Far	290	660	1080	486.9	89.9
sub12	1	2	1	Low	17	Far	430	800	1210	474.5	88.8
sub12	1	2	1	Neutral_dummy	17	Far	370	740	1110	479	90.1
sub12	1	2	1	High	18	Close	430	770	1110	524.2	92.2
sub12	1	2	1	Low	18	Close	720	1100	1460	478.5	86.8
sub12	1	2	1	Neutral_dummy	18	Far	290	650	1090	435.5	76.7
sub12	1	2	1	High	19	Close	510	870	1300	481.5	93.2
sub12	1	2	1	Low	19	Far	650	990	1340	507.1	87.3
sub12	1	2	1	Neutral_dummy	19	Far	410	760	1200	448.4	75.9
sub12	1	2	1	High	20	Far	210	540	840	569	94.3
sub12	1	2	1	Low	20	Close	410	790	1120	526.1	90.9
sub12	1	2	1	Neutral_dummy	20	Close	390	750	1210	450.1	82.2
sub12	1	2	1	High	21	Far	390	730	1070	496.8	87.1
sub12	1	2	1	Low	21	Far	360	710	1040	545.5	83.5
sub12	1	2	1	Neutral_dummy	21	Close	330	690	1010	482.3	80
sub12	1	2	1	High	22	Far	510	870	1220	477.3	94.9
sub12	1	2	1	Low	22	Close	330	660	1040	498.8	94.2
sub12	1	2	1	Neutral_dummy	22	Close	580	950	1330	448.1	81.3
sub12	1	2	1	High	23	Close	300	670	1040	449.9	82.3
sub12	1	2	1	Low	23	Close	700	1030	1330	502	85.7
sub12	1	2	1	Neutral_dummy	23	Far	380	760	1200	473.9	77
sub12	1	2	1	High	24	Close	660	1010	1350	508.5	82
sub12	1	2	1	Low	24	Far	650	980	1240	486.7	88.8
sub12	1	2	1	Neutral_dummy	24	Far	410	770	1180	534.1	81.6
sub12	1	2	1	Low	25	Far	600	960	1290	462.7	85.8
sub12	1	2	1	Neutral_dummy	25	Far	270	630	1030	486.8	81.2
sub12	1	2	1	High	26	Far	400	730	1110	516.3	88
sub12	1	2	1	Low	26	Far	710	1050	1360	489.7	90.8
sub12	1	2	1	Neutral_dummy	26	Close	260	640	1090	462.8	88.8
sub12	1	2	1	High	27	Close	370	740	1150	511.1	73.9
sub12	1	2	1	Low	27	Far	660	1050	1420	454.2	84.5
sub12	1	2	1	Neutral_dummy	27	Far	330	730	1170	424.1	82.9
sub12	1	2	1	High	28	Close	600	950	1340	460.4	86.4
sub12	1	2	1	Low	28	Close	630	990	1400	452.4	89.7
sub12	1	2	1	Neutral_dummy	28	Far	320	690	1150	458.2	88.7
sub12	1	2	1	High	29	Far	650	1000	1340	458.3	84.1
sub12	1	2	1	Low	29	Close	680	1040	1400	430.6	86.1
sub12	1	2	1	Neutral_dummy	29	Close	360	710	1220	431.9	83.7
sub13	2	2	1	High	0	Close	400	740	1300	637.4	87.3
sub13	2	2	1	Neutral_dummy	0	Close	550	910	1350	522.6	82.7
sub13	2	2	1	Low	0	Close	620	960	1450	610.3	89
sub13	2	2	1	High	1	Far	520	910	1460	554.1	77.5
sub13	2	2	1	Low	1	Close	470	870	1420	608.3	70.7
sub13	2	2	1	High	2	Far	520	920	1410	631.4	83.8
sub13	2	2	1	Neutral_dummy	2	Close	490	870	1450	437	77.3
sub13	2	2	1	Low	2	Far	550	890	1420	601.2	82.9
sub13	2	2	1	High	3	Far	540	920	1520	613.1	82.3
sub13	2	2	1	Neutral_dummy	3	Close	390	840	1270	466	77.3
sub13	2	2	1	High	4	Far	490	870	1380	774.6	93.8
sub13	2	2	1	Neutral_dummy	4	Far	500	900	1410	541.7	80
sub13	2	2	1	High	5	Close	520	900	1310	691.6	79.2
sub13	2	2	1	Neutral_dummy	5	Close	240	550	1020	628.6	95.6
sub13	2	2	1	Low	5	Close	560	920	1480	687.3	92.1
sub13	2	2	1	High	6	Far	570	950	1510	687.6	82.1
sub13	2	2	1	Neutral_dummy	6	Close	290	610	1060	578.9	95.4
sub13	2	2	1	Low	6	Close	480	830	1370	626.2	90.4
sub13	2	2	1	High	7	Close	420	780	1420	656.6	83.1
sub13	2	2	1	Neutral_dummy	7	Far	440	820	1460	520.6	94.4
sub13	2	2	1	Low	7	Close	410	780	1240	615.1	92
sub13	2	2	1	High	8	Far	660	1030	1530	629	87.3
sub13	2	2	1	Neutral_dummy	8	Far	320	700	1160	499.5	88.4
sub13	2	2	1	Low	8	Far	480	830	1310	583.3	90.1
sub13	2	2	1	High	9	Far	720	1080	1570	697	85.6
sub13	2	2	1	Neutral_dummy	9	Close	560	860	1500	465.1	85.6
sub13	2	2	1	Low	9	Far	420	770	1260	658.5	91.8
sub13	2	2	1	High	10	Close	520	910	1530	593.7	84.1
sub13	2	2	1	Neutral_dummy	10	Far	390	730	1250	520.9	80.3
sub13	2	2	1	Low	10	Close	260	570	1120	664.5	94.5
sub13	2	2	1	High	11	Far	580	960	1420	641.9	81.8
sub13	2	2	1	Neutral_dummy	11	Close	370	750	1160	532.7	88
sub13	2	2	1	Low	11	Close	510	890	1400	676.6	90.6
sub13	2	2	1	High	12	Close	590	950	1480	675.1	82.9
sub13	2	2	1	Neutral_dummy	12	Far	550	900	1380	564.5	85.4
sub13	2	2	1	Neutral_dummy	13	Close	450	810	1320	498.4	79.6
sub13	2	2	1	Low	13	Far	380	710	1250	628.6	88.9
sub13	2	2	1	High	14	Close	650	1010	1570	679.9	85.6
sub13	2	2	1	Neutral_dummy	14	Far	390	750	1300	567	81.5
sub13	2	2	1	Low	14	Far	410	780	1320	673.7	88.7
sub13	2	2	1	High	15	Far	450	810	1310	680.6	88.9
sub13	2	2	1	Neutral_dummy	15	Far	410	780	1330	650.7	84.3
sub13	2	2	1	Low	15	Far	490	850	1340	612.7	82.5
sub13	2	2	1	High	16	Close	750	1150	1720	614.7	83.5
sub13	2	2	1	Neutral_dummy	16	Close	400	760	1330	605.2	86.3
sub13	2	2	1	Low	16	Far	390	760	1350	600.7	87.5
sub13	2	2	1	High	17	Close	690	1110	1550	648.1	82.7
sub13	2	2	1	Neutral_dummy	17	Close	400	770	1420	599	86.2
sub13	2	2	1	High	18	Close	610	940	1370	743.1	84.9
sub13	2	2	1	Neutral_dummy	18	Far	370	750	1270	667.8	92.9
sub13	2	2	1	High	19	Far	670	1040	1570	653.7	82.8
sub13	2	2	1	Neutral_dummy	19	Close	450	830	1350	634.2	88.1
sub13	2	2	1	Low	19	Close	490	900	1510	576.8	76.3
sub13	2	2	1	High	20	Close	650	1020	1500	695.4	85.9
sub13	2	2	1	Neutral_dummy	20	Close	370	770	1320	623.5	82.2
sub13	2	2	1	Low	20	Close	620	980	1540	650.2	87.9
sub13	2	2	1	High	21	Close	640	1020	1560	642.8	85.7
sub13	2	2	1	Neutral_dummy	21	Close	240	600	1230	601.4	88.1
sub13	2	2	1	Low	21	Close	380	760	1340	619.5	86.4
sub13	2	2	1	High	22	Close	420	790	1360	668.9	91.9
sub13	2	2	1	Neutral_dummy	22	Far	330	680	1260	566.3	84.1
sub13	2	2	1	Low	22	Close	370	750	1270	661.8	89.6
sub13	2	2	1	High	23	Far	450	820	1290	668.5	92.7
sub13	2	2	1	Neutral_dummy	23	Far	370	730	1220	642.1	85.8
sub13	2	2	1	Low	23	Close	510	850	1420	621.7	87.6
sub13	2	2	1	Neutral_dummy	24	Far	320	660	1280	671.9	83.9
sub13	2	2	1	Low	24	Far	570	940	1460	645.2	85.1
sub13	2	2	1	High	25	Far	450	870	1310	616.1	83.9
sub13	2	2	1	Neutral_dummy	25	Close	320	680	1340	674.6	98.2
sub13	2	2	1	Low	25	Far	670	1060	1580	602.6	81.9
sub13	2	2	1	High	26	Far	500	880	1430	663	89
sub13	2	2	1	Neutral_dummy	26	Far	500	910	1430	623.5	85.2
sub13	2	2	1	Low	26	Close	280	660	1130	689.3	89.1
sub13	2	2	1	High	27	Far	340	700	1140	672.8	88.5
sub13	2	2	1	Neutral_dummy	27	Far	390	740	1270	579.4	82.2
sub13	2	2	1	Low	27	Far	590	960	1460	646.6	91.7
sub13	2	2	1	High	28	Close	430	790	1310	662.9	96.3
sub13	2	2	1	Neutral_dummy	28	Close	320	650	1160	595.9	88.6
sub13	2	2	1	Low	28	Far	540	940	1550	636.6	91.3
sub13	2	2	1	High	29	Close	420	770	1290	661	91.4
sub13	2	2	1	Neutral_dummy	29	Far	470	830	1270	608.4	88.2
sub13	2	2	1	Low	29	Far	530	930	1510	590.3	81.7
sub14	1	1	2	High	0	Far	450	800	1360	642.2	82.3
sub14	1	1	2	Low	0	Close	360	700	1260	587.1	101.6
sub14	1	1	2	Neutral_dummy	0	Close	420	810	1270	534.7	97.8
sub14	1	1	2	High	1	Far	470	790	1230	639.8	89.3
sub14	1	1	2	Low	1	Close	360	700	1100	613.4	87.5
sub14	1	1	2	Neutral_dummy	1	Close	360	680	1120	568.2	101.5
sub14	1	1	2	High	2	Close	440	780	1220	625.3	92.3
sub14	1	1	2	Low	2	Far	630	950	1350	614	94.2
sub14	1	1	2	Neutral_dummy	2	Far	610	900	1380	704.9	99.2
sub14	1	1	2	High	3	Close	320	670	1060	627.9	88.5
sub14	1	1	2	Low	3	Close	390	730	1240	592	94.9
sub14	1	1	2	Neutral_dummy	3	Far	580	910	1380	697	102
sub14	1	1	2	High	4	Close	360	730	1050	736.6	84.6
sub14	1	1	2	Low	4	Far	370	710	1140	674.4	95.7
sub14	1	1	2	Neutral_dummy	4	Far	380	730	1110	636.8	96.5
sub14	1	1	2	High	5	Close	450	810	1290	679.1	89.8
sub14	1	1	2	Low	5	Close	390	740	1200	635	93.4
sub14	1	1	2	Neutral_dummy	5	Close	450	810	1330	577.6	95.8
sub14	1	1	2	High	6	Close	370	710	1180	670.3	94.4
sub14	1	1	2	Low	6	Far	370	720	1170	675.7	95.2
sub14	1	1	2	Neutral_dummy	6	Close	450	800	1360	610.8	91.3
sub14	1	1	2	High	7	Far	440	780	1170	669.6	92.1
sub14	1	1	2	Low	7	Far	460	790	1230	667.8	97.2
sub14	1	1	2	Neutral_dummy	7	Far	570	920	1390	658.6	94.3
sub14	1	1	2	High	8	Close	470	820	1230	703.9	92.7
sub14	1	1	2	Low	8	Close	490	850	1310	657.2	98.7
sub14	1	1	2	Neutral_dummy	8	Close	300	640	1010	638.9	95.7
sub14	1	1	2	High	9	Far	460	820	1210	713.8	91.5
sub14	1	1	2	Low	9	Close	520	860	1160	688.3	93.1
sub14	1	1	2	Neutral_dummy	9	Far	290	620	1000	614.5	101
sub14	1	1	2	High	10	Far	400	720	1300	641.3	86.4
sub14	1	1	2	Low	10	Close	380	750	1130	691.2	97.8
sub14	1	1	2	Neutral_dummy	10	Close	470	800	1230	637.7	93.4
sub14	1	1	2	High	11	Close	390	740	1250	643.5	87.1
sub14	1	1	2	Low	11	Close	410	730	1230	610.7	101.7
sub14	1	1	2	Neutral_dummy	11	Far	400	750	1180	610.1	97.8
sub14	1	1	2	High	12	Close	370	720	1160	652.4	94.2
sub14	1	1	2	Low	12	Close	380	750	1210	622.7	98.1
sub14	1	1	2	Neutral_dummy	12	Far	450	800	1230	587	99.3
sub14	1	1	2	High	13	Far	500	860	1300	635.7	92.5
sub14	1	1	2	Low	13	Far	490	830	1300	660.1	99.9
sub14	1	1	2	Neutral_dummy	13	Close	460	790	1140	606.1	100.3
sub14	1	1	2	High	14	Far	560	900	1260	708.3	89.3
sub14	1	1	2	Low	14	Close	420	770	1150	590.3	87.6
sub14	1	1	2	Neutral_dummy	14	Far	430	730	1140	639.3	110.2
sub14	1	1	2	High	15	Far	490	850	1380	655.1	92.4
sub14	1	1	2	Low	15	Close	400	740	1240	550.3	93.4
sub14	1	1	2	Neutral_dummy	15	Close	510	840	1370	588.1	101.1
sub14	1	1	2	High	16	Close	510	900	1260	660.1	93.3
sub14	1	1	2	Low	16	Far	400	760	1200	622.1	93.9
sub14	1	1	2	Neutral_dummy	16	Far	380	730	1170	580.7	106.7
sub14	1	1	2	High	17	Far	450	810	1320	690.2	93.2
sub14	1	1	2	Low	17	Far	310	680	1100	632.7	94.4
sub14	1	1	2	Neutral_dummy	17	Far	430	760	1320	611.8	103.7
sub14	1	1	2	High	18	Close	450	800	1170	650.1	89.8
sub14	1	1	2	Low	18	Far	400	770	1190	615.7	95.6
sub14	1	1	2	Neutral_dummy	18	Far	390	710	1160	577	101.7
sub14	1	1	2	High	19	Close	500	860	1310	688.1	90.6
sub14	1	1	2	Low	19	Far	400	760	1190	632.2	99.1
sub14	1	1	2	Neutral_dummy	19	Close	380	700	1120	564.1	95.7
sub14	1	1	2	High	20	Far	420	780	1200	689	91.1
sub14	1	1	2	Low	20	Close	400	770	1240	629.1	94.6
sub14	1	1	2	Neutral_dummy	20	Close	340	680	1040	554.6	101.4
sub14	1	1	2	High	21	Close	540	910	1500	660.8	98.9
sub14	1	1	2	Low	21	Far	500	850	1270	669	96.4
sub14	1	1	2	Neutral_dummy	21	Far	450	790	1320	550.3	100
sub14	1	1	2	High	22	Far	500	870	1270	658.1	97.2
sub14	1	1	2	Low	22	Far	450	810	1230	629.5	89.6
sub14	1	1	2	Neutral_dummy	22	Close	380	720	1100	583.1	103.2
sub14	1	1	2	High	23	Close	520	890	1300	690.7	99.3
sub14	1	1	2	Low	23	Far	510	850	1280	650.9	90.9
sub14	1	1	2	Neutral_dummy	23	Close	570	910	1310	582.7	107
sub14	1	1	2	High	24	Far	590	970	1310	695	97.6
sub14	1	1	2	Low	24	Close	450	810	1210	635.5	92.6
sub14	1	1	2	Neutral_dummy	24	Close	490	840	1200	585.1	96.9
sub14	1	1	2	High	25	Far	500	870	1290	652.1	96.6
sub14	1	1	2	Low	25	Close	400	750	1200	651.6	94
sub14	1	1	2	Neutral_dummy	25	Close	580	910	1260	617.8	109.6
sub14	1	1	2	High	26	Close	390	770	1330	617.8	97.5
sub14	1	1	2	Low	26	Far	250	600	1020	660.4	96.4
sub14	1	1	2	Neutral_dummy	26	Far	490	840	1160	664.1	104.9
sub14	1	1	2	High	27	Far	380	750	1210	664.9	103.3
sub14	1	1	2	Low	27	Close	310	640	1040	678.4	96.3
sub14	1	1	2	Neutral_dummy	27	Close	580	910	1320	616.1	102.9
sub14	1	1	2	High	28	Far	460	800	1210	603.3	96.7
sub14	1	1	2	Low	28	Far	340	700	1150	636.9	94.7
sub14	1	1	2	Neutral_dummy	28	Far	400	730	1110	597.5	101.7
sub14	1	1	2	High	29	Close	520	890	1270	673.2	96.5
sub14	1	1	2	Low	29	Far	340	690	1160	637.8	95.7
sub15	2	1	2	Low	0	Far	370	720	1400	482.2	78.7
sub15	2	1	2	Neutral_dummy	0	Far	640	1060	1840	404.3	92.8
sub15	2	1	2	High	1	Far	400	800	1290	501.5	82.1
sub15	2	1	2	Low	1	Far	300	660	1470	498.4	71.4
sub15	2	1	2	High	2	Close	340	680	1220	534.1	79.7
sub15	2	1	2	Low	2	Far	290	650	1300	564.4	88.6
sub15	2	1	2	Neutral_dummy	2	Close	570	890	1530	418.5	101.7
sub15	2	1	2	High	3	Close	370	760	1190	480.2	82.4
sub15	2	1	2	Neutral_dummy	3	Close	330	750	1290	400.8	105.6
sub15	2	1	2	High	4	Far	360	690	1240	557.5	84.8
sub15	2	1	2	Neutral_dummy	4	Far	550	910	1730	518.2	102.7
sub15	2	1	2	High	5	Close	340	670	1210	523.2	89.9
sub15	2	1	2	Low	5	Far	370	800	1490	443	82.6
sub15	2	1	2	Neutral_dummy	5	Far	230	580	1410	489.4	105
sub15	2	1	2	High	6	Close	520	890	1680	465.6	87
sub15	2	1	2	Low	6	Far	350	700	1280	490.9	82.7
sub15	2	1	2	Neutral_dummy	6	Close	590	990	1570	465.5	100.5
sub15	2	1	2	High	7	Close	530	930	1520	493.5	80.9
sub15	2	1	2	Low	7	Far	390	760	1360	521.2	89.5
sub15	2	1	2	Neutral_dummy	7	Far	670	1030	1740	518.2	87.7
sub15	2	1	2	High	8	Close	430	810	1240	512.8	83.5
sub15	2	1	2	Low	8	Close	510	980	1530	440.7	84.6
sub15	2	1	2	Neutral_dummy	8	Close	560	1010	1700	477	85.5
sub15	2	1	2	High	9	Close	460	860	1340	496.4	83
sub15	2	1	2	Low	9	Close	380	770	1260	569.2	87.2
sub15	2	1	2	Neutral_dummy	9	Far	330	840	1390	494.2	91.9
sub15	2	1	2	High	10	Far	390	730	1360	484.3	98.2
sub15	2	1	2	Low	10	Far	360	810	1370	530.3	85.4
sub15	2	1	2	Neutral_dummy	10	Far	420	790	1480	547.5	107.7
sub15	2	1	2	High	11	Far	350	690	1230	513.5	79.5
sub15	2	1	2	Low	11	Close	400	780	1330	468.4	78.7
sub15	2	1	2	Neutral_dummy	11	Far	650	1090	1900	517.6	91.1
sub15	2	1	2	High	12	Far	580	960	1530	497.6	81.4
sub15	2	1	2	Low	12	Close	410	740	1390	513.2	84.2
sub15	2	1	2	High	13	Close	450	820	1320	507.7	78.8
sub15	2	1	2	Low	13	Close	400	790	1200	539.7	83.8
sub15	2	1	2	Neutral_dummy	13	Close	500	850	1510	503	94
sub15	2	1	2	Low	14	Close	560	1020	1500	594.1	87.4
sub15	2	1	2	Neutral_dummy	14	Close	620	980	1540	513.1	108.2
sub15	2	1	2	High	15	Close	470	830	1440	466.7	84.7
sub15	2	1	2	Low	15	Close	280	640	1080	571.1	84.6
sub15	2	1	2	Neutral_dummy	15	Close	480	870	1420	521.1	117.4
sub15	2	1	2	High	16	Close	370	760	1390	464	77.2
sub15	2	1	2	Low	16	Close	460	800	1350	524.3	76.9
sub15	2	1	2	Neutral_dummy	16	Far	530	920	1470	551.7	99.9
sub15	2	1	2	High	17	Far	390	740	1370	463.4	81.2
sub15	2	1	2	Low	17	Close	260	700	1250	508.5	75.1
sub15	2	1	2	Neutral_dummy	17	Far	400	830	1550	558.4	117.4
sub15	2	1	2	High	18	Far	530	940	1460	519.2	84.7
sub15	2	1	2	Low	18	Far	450	840	1400	504.1	79.7
sub15	2	1	2	High	19	Close	510	880	1410	464.8	83
sub15	2	1	2	Low	19	Far	420	810	1370	441.1	83.9
sub15	2	1	2	Neutral_dummy	19	Far	460	880	1490	478.7	95.9
sub15	2	1	2	High	20	Far	570	900	1560	562.4	92.6
sub15	2	1	2	Low	20	Close	580	910	1440	524	84.4
sub15	2	1	2	High	21	Far	520	1010	1640	445.6	96.3
sub15	2	1	2	Low	21	Far	560	890	1350	495.9	73.5
sub15	2	1	2	Neutral_dummy	21	Far	270	610	1300	539.4	89.9
sub15	2	1	2	High	22	Far	450	850	1330	511.9	93.3
sub15	2	1	2	Low	22	Far	430	800	1520	502.1	75.1
sub15	2	1	2	Neutral_dummy	22	Close	450	850	1560	477.2	73.7
sub15	2	1	2	High	23	Close	400	810	1370	495.1	87.6
sub15	2	1	2	Low	23	Close	430	790	1440	532.9	81.3
sub15	2	1	2	Neutral_dummy	23	Far	420	760	1320	562.6	83.6
sub15	2	1	2	High	24	Far	440	770	1440	532.2	81.3
sub15	2	1	2	Low	24	Far	240	610	1290	436.8	73.3
sub15	2	1	2	Neutral_dummy	24	Close	610	1010	1580	564.1	83.6
sub15	2	1	2	High	25	Close	640	1050	1470	490.6	91.4
sub15	2	1	2	Low	25	Far	430	860	1460	413.8	88.8
sub15	2	1	2	Neutral_dummy	25	Close	490	850	1440	528.7	79.7
sub15	2	1	2	Low	26	Far	620	990	1630	510.2	73.4
sub15	2	1	2	Neutral_dummy	26	Close	540	900	1420	509.6	79.3
sub15	2	1	2	High	27	Far	460	830	1430	542.6	81.9
sub15	2	1	2	Low	27	Close	450	800	1380	552.3	86.4
sub15	2	1	2	Neutral_dummy	27	Close	470	860	1530	539.5	79.8
sub15	2	1	2	High	28	Far	580	940	1620	551.3	89.7
sub15	2	1	2	Low	28	Close	570	910	1430	548.3	80.3
sub15	2	1	2	Neutral_dummy	28	Close	590	980	1710	510.2	80
sub15	2	1	2	High	29	Far	570	930	1450	496.8	89.5
sub15	2	1	2	Low	29	Close	450	810	1320	543.1	83.5
sub15	2	1	2	Neutral_dummy	29	Close	440	810	1460	575.4	89
sub16	2	2	2	High	0	Far	410	770	1240	438.6	79.8
sub16	2	2	2	Low	0	Close	400	860	1360	434.6	87
sub16	2	2	2	High	1	Close	560	930	1300	470.4	77.6
sub16	2	2	2	Low	1	Close	560	890	1490	475.2	93
sub16	2	2	2	Neutral_dummy	1	Far	540	990	1560	374.6	87.5
sub16	2	2	2	High	2	Far	660	980	1330	577.9	84.4
sub16	2	2	2	Low	2	Close	590	1010	1320	414.1	108.3
sub16	2	2	2	Neutral_dummy	2	Far	690	1050	1650	459.4	89.9
sub16	2	2	2	High	3	Far	640	980	1370	543	80.3
sub16	2	2	2	Low	3	Close	530	870	1220	619.6	86.2
sub16	2	2	2	Neutral_dummy	3	Close	580	980	1380	476.9	101.6
sub16	2	2	2	High	4	Far	520	880	1200	546.7	74.7
sub16	2	2	2	Low	4	Close	570	980	1330	487.2	90.2
sub16	2	2	2	High	5	Close	550	880	1410	476.8	92.3
sub16	2	2	2	Neutral_dummy	5	Close	420	900	1430	425.9	118.3
sub16	2	2	2	High	6	Close	550	880	1330	534.7	73.1
sub16	2	2	2	Low	6	Close	470	890	1240	532.8	86.7
sub16	2	2	2	Neutral_dummy	6	Close	500	930	1360	383.7	118.3
sub16	2	2	2	High	7	Far	440	780	1190	562.7	79.9
sub16	2	2	2	Low	7	Close	560	850	1180	541.9	83.5
sub16	2	2	2	Neutral_dummy	7	Far	550	950	1480	448.4	87.7
sub16	2	2	2	High	8	Far	510	830	1340	470.8	83.8
sub16	2	2	2	Low	8	Far	570	910	1220	568.3	81.5
sub16	2	2	2	Neutral_dummy	8	Far	510	940	1330	479.9	125.7
sub16	2	2	2	High	9	Close	340	690	1210	494.2	82.1
sub16	2	2	2	Low	9	Far	530	910	1340	469.6	79.5
sub16	2	2	2	Neutral_dummy	9	Close	540	890	1160	527	95.5
sub16	2	2	2	High	10	Far	540	890	1400	562.6	67.6
sub16	2	2	2	Low	10	Close	530	910	1280	541	85.3
sub16	2	2	2	Neutral_dummy	10	Close	270	630	1040	446.2	96.4
sub16	2	2	2	High	11	Far	340	760	1290	433.5	96.1
sub16	2	2	2	Low	11	Far	540	1010	1400	590.4	85.5
sub16	2	2	2	High	12	Close	480	820	1220	473.7	77.5
sub16	2	2	2	Neutral_dummy	12	Far	390	790	1440	443.8	107.2
sub16	2	2	2	High	13	Far	430	760	1140	524.3	81.1
sub16	2	2	2	Low	13	Far	560	900	1310	512	88.5
sub16	2	2	2	Neutral_dummy	13	Far	640	1030	1590	365.4	101.6
sub16	2	2	2	High	14	Close	650	1000	1510	425.8	75.3
sub16	2	2	2	Low	14	Far	520	910	1260	485	87.2
sub16	2	2	2	Neutral_dummy	14	Close	550	900	1490	374.6	107.8
sub16	2	2	2	High	15	Close	420	760	1230	486.2	73.2
sub16	2	2	2	Low	15	Close	460	850	1280	461	79.8
sub16	2	2	2	Neutral_dummy	15	Far	540	910	1460	454.5	102.1
sub16	2	2	2	Low	16	Far	470	820	1240	544	88
sub16	2	2	2	Neutral_dummy	16	Far	480	800	1210	565.9	123.2
sub16	2	2	2	High	17	Close	580	930	1360	437.5	78.8
sub16	2	2	2	Low	17	Close	760	1070	1430	596.2	93.9
sub16	2	2	2	Neutral_dummy	17	Close	550	860	1220	560.3	99.3
sub16	2	2	2	High	18	Far	360	720	1280	500.1	79
sub16	2	2	2	Low	18	Close	450	820	1200	462.5	86.1
sub16	2	2	2	Neutral_dummy	18	Close	380	750	1160	462.8	121.4
sub16	2	2	2	High	19	Close	400	750	1280	528.8	78.2
sub16	2	2	2	Low	19	Close	620	960	1260	612.6	84.4
sub16	2	2	2	High	20	Far	440	800	1220	498.7	86.4
sub16	2	2	2	Low	20	Far	500	790	1120	512.7	86.8
sub16	2	2	2	Neutral_dummy	20	Far	560	910	1310	470.2	103.6
sub16	2	2	2	High	21	Close	320	690	1150	486.3	80.4
sub16	2	2	2	Low	21	Far	410	700	1060	550.5	97.3
sub16	2	2	2	High	22	Far	340	710	1260	526.2	85.4
sub16	2	2	2	Low	22	Far	540	900	1290	512.5	83.1
sub16	2	2	2	Neutral_dummy	22	Close	430	810	1010	452.1	123.5
sub16	2	2	2	High	23	Close	430	790	1170	594.7	86.6
sub16	2	2	2	Low	23	Far	580	890	1240	553.5	80.4
sub16	2	2	2	Neutral_dummy	23	Far	400	780	1100	565.4	120.5
sub16	2	2	2	Low	24	Far	450	720	1340	525.3	112
sub16	2	2	2	High	25	Close	440	800	1190	478.1	84.5
sub16	2	2	2	Low	25	Close	370	700	1160	442.9	92.5
sub16	2	2	2	High	26	Close	420	790	1200	511.5	81
sub16	2	2	2	Low	26	Far	520	800	1150	552.3	98.2
sub16	2	2	2	Neutral_dummy	26	Close	650	990	1360	512	109.7
sub16	2	2	2	High	27	Far	380	710	1080	492.2	77.4
sub16	2	2	2	Low	27	Close	550	880	1390	512.4	88.3
sub16	2	2	2	Neutral_dummy	27	Far	390	730	1020	594.8	108.3
sub16	2	2	2	High	28	Far	490	850	1310	471.7	82.6
sub16	2	2	2	Low	28	Far	550	910	1210	499.4	84.1
sub16	2	2	2	Neutral_dummy	28	Close	420	810	1240	542.8	108.5
sub16	2	2	2	High	29	Close	460	850	1260	440	79.5
sub16	2	2	2	Low	29	Close	500	800	1150	591.7	87.3
sub17	1	2	2	Low	0	Far	300	640	1190	486.5	100.2
sub17	1	2	2	High	0	Far	410	800	1480	438	78.4
sub17	1	2	2	Neutral_dummy	0	Close	430	770	1320	530	77.3
sub17	1	2	2	Low	1	Close	370	740	1160	498.5	98.3
sub17	1	2	2	High	1	Far	380	740	1230	476.1	77.3
sub17	1	2	2	Neutral_dummy	1	Far	360	700	1160	513.7	78.5
sub17	1	2	2	Low	2	Far	390	720	1140	521.9	99
sub17	1	2	2	High	2	Far	490	850	1370	483.4	74.4
sub17	1	2	2	Neutral_dummy	2	Far	550	890	1440	501.3	85.9
sub17	1	2	2	Low	3	Far	340	690	1150	522.9	100.5
sub17	1	2	2	High	3	Far	270	630	1270	484.9	73.8
sub17	1	2	2	Neutral_dummy	3	Far	490	850	1440	511.2	73.9
sub17	1	2	2	Low	4	Far	400	700	1230	495.4	99.4
sub17	1	2	2	High	4	Far	420	910	1370	473.4	73.2
sub17	1	2	2	Neutral_dummy	4	Far	380	740	1540	490.8	81.4
sub17	1	2	2	Low	5	Close	380	710	1190	560.2	105.9
sub17	1	2	2	High	5	Close	630	970	1370	566	75.5
sub17	1	2	2	Neutral_dummy	5	Far	570	950	1550	513.5	84.8
sub17	1	2	2	Low	6	Far	170	520	1100	523.8	110
sub17	1	2	2	High	6	Far	400	750	1260	505.2	77
sub17	1	2	2	Neutral_dummy	6	Close	670	1040	1470	556.2	80.3
sub17	1	2	2	Low	7	Close	310	640	1150	482.5	103.6
sub17	1	2	2	High	7	Close	620	970	1420	579	84
sub17	1	2	2	Neutral_dummy	7	Close	520	850	1260	594	82.4
sub17	1	2	2	Low	8	Far	460	820	1340	494.7	101.1
sub17	1	2	2	High	8	Close	470	840	1330	478.8	81.8
sub17	1	2	2	Low	9	Close	400	740	1250	504.6	95.4
sub17	1	2	2	High	9	Close	410	740	1270	488.8	80.5
sub17	1	2	2	Neutral_dummy	9	Close	360	690	1170	559.3	81.4
sub17	1	2	2	Low	10	Far	530	850	1270	591.6	99.7
sub17	1	2	2	High	10	Far	340	690	1260	467.9	84.8
sub17	1	2	2	Neutral_dummy	10	Far	360	710	1200	527.8	85.7
sub17	1	2	2	Low	11	Close	480	780	1250	506.5	98.2
sub17	1	2	2	High	11	Close	400	760	1210	511.7	79.6
sub17	1	2	2	Neutral_dummy	11	Close	380	730	1270	549.9	80.4
sub17	1	2	2	Low	12	Close	270	620	1180	530.7	96.7
sub17	1	2	2	High	12	Close	320	690	1110	496.8	84.5
sub17	1	2	2	Neutral_dummy	12	Close	370	730	1220	501.4	82.4
sub17	1	2	2	Low	13	Far	440	790	1260	537	93.9
sub17	1	2	2	High	13	Close	300	630	1110	499.8	83.1
sub17	1	2	2	Neutral_dummy	13	Close	330	670	1150	541.6	82.5
sub17	1	2	2	Low	14	Close	400	760	1230	497	85.4
sub17	1	2	2	High	14	Close	320	680	1170	522.3	81.7
sub17	1	2	2	Neutral_dummy	14	Far	340	650	1200	484.4	82.7
sub17	1	2	2	Low	15	Close	400	740	1280	501.6	91.2
sub17	1	2	2	High	15	Far	490	830	1400	537.3	83
sub17	1	2	2	Neutral_dummy	15	Far	370	710	1350	519.3	77.5
sub17	1	2	2	Low	16	Close	370	710	1290	518.7	94.7
sub17	1	2	2	High	16	Far	550	870	1270	546.7	84.9
sub17	1	2	2	Neutral_dummy	16	Far	410	750	1630	545.1	92.6
sub17	1	2	2	Low	17	Close	450	800	1260	564.6	97.2
sub17	1	2	2	High	17	Close	310	680	1210	437.6	85
sub17	1	2	2	Neutral_dummy	17	Close	620	960	1500	536	88.7
sub17	1	2	2	Low	18	Far	280	630	1090	550.9	97.6
sub17	1	2	2	High	18	Far	400	770	1300	489.8	90.1
sub17	1	2	2	Neutral_dummy	18	Far	400	740	1300	524.1	90.5
sub17	1	2	2	Low	19	Close	270	650	1250	471.4	101.8
sub17	1	2	2	High	19	Close	310	670	1170	490.9	86.5
sub17	1	2	2	Neutral_dummy	19	Close	280	650	1300	509.9	85.1
sub17	1	2	2	Low	20	Far	360	750	1320	529.1	92.1
sub17	1	2	2	High	20	Close	530	860	1400	515.1	84.3
sub17	1	2	2	Neutral_dummy	20	Far	410	760	1450	573.6	78
sub17	1	2	2	Low	21	Far	390	770	1330	573.6	101.5
sub17	1	2	2	High	21	Close	310	690	1180	497.8	82.6
sub17	1	2	2	Neutral_dummy	21	Close	350	690	1330	484.2	79
sub17	1	2	2	Low	22	Close	340	730	1270	525.3	94.4
sub17	1	2	2	High	22	Far	530	870	1380	585	78
sub17	1	2	2	Neutral_dummy	22	Close	250	580	980	542.8	87.1
sub17	1	2	2	Low	23	Close	340	710	1230	567.9	105.3
sub17	1	2	2	Neutral_dummy	23	Close	360	720	1440	523.7	90.8
sub17	1	2	2	Low	24	Far	380	760	1220	517.6	108.7
sub17	1	2	2	High	24	Far	370	760	1330	530.9	87
sub17	1	2	2	Neutral_dummy	24	Far	410	770	1370	539.9	83.8
sub17	1	2	2	Low	25	Close	510	890	1310	538.2	105.7
sub17	1	2	2	High	25	Far	500	850	1380	538	98.4
sub17	1	2	2	Neutral_dummy	25	Close	360	720	1240	520.1	84.8
sub17	1	2	2	Low	26	Close	310	680	1110	521.2	100.2
sub17	1	2	2	High	26	Close	350	710	1270	528.1	93.9
sub17	1	2	2	Neutral_dummy	26	Close	300	660	1180	495.4	85.6
sub17	1	2	2	Low	27	Far	430	800	1230	585	96.7
sub17	1	2	2	High	27	Close	460	820	1340	518.7	94.6
sub17	1	2	2	Neutral_dummy	27	Far	340	770	1290	452.8	90.5
sub17	1	2	2	High	28	Close	340	710	1150	504.4	94.1
sub17	1	2	2	Neutral_dummy	28	Far	540	840	1240	542.1	88.3
sub17	1	2	2	Low	29	Far	370	750	1230	554.3	102.8
sub17	1	2	2	High	29	Far	530	900	1500	535.8	91.7
sub18	1	1	2	High	0	Close	650	990	1510	528.8	85.7
sub18	1	1	2	Low	0	Close	520	870	1390	471.2	81
sub18	1	1	2	Neutral_dummy	0	Far	370	800	1530	367.3	91.9
sub18	1	1	2	High	1	Close	360	700	1150	544.6	82.1
sub18	1	1	2	Low	1	Far	350	700	1170	593.8	77.6
sub18	1	1	2	Neutral_dummy	1	Close	500	900	1570	456	92
sub18	1	1	2	High	2	Far	500	830	1340	566.8	77.6
sub18	1	1	2	Low	2	Far	360	670	1150	605.5	79.8
sub18	1	1	2	Neutral_dummy	2	Close	400	790	1330	434.5	100
sub18	1	1	2	High	3	Close	410	760	1230	544.4	79.3
sub18	1	1	2	Low	3	Far	390	760	1230	527.3	72.7
sub18	1	1	2	Neutral_dummy	3	Far	420	810	1390	472.7	98.8
sub18	1	1	2	High	4	Far	590	940	1540	536.9	78.9
sub18	1	1	2	Low	4	Far	380	750	1200	573	78.1
sub18	1	1	2	Neutral_dummy	4	Close	440	810	1400	479.4	92.5
sub18	1	1	2	High	5	Close	440	790	1480	608.9	84
sub18	1	1	2	Low	5	Close	390	730	1170	613	78.1
sub18	1	1	2	Neutral_dummy	5	Close	420	820	1460	479.8	96
sub18	1	1	2	High	6	Close	420	760	1310	553.5	79.3
sub18	1	1	2	Low	6	Close	340	710	1160	610.9	75.8
sub18	1	1	2	Neutral_dummy	6	Close	230	560	1060	501.5	82.3
sub18	1	1	2	High	7	Close	420	740	1250	551.2	76.5
sub18	1	1	2	Low	7	Close	390	730	1270	577.8	77.9
sub18	1	1	2	High	8	Far	360	720	1170	550	76.6
sub18	1	1	2	Low	8	Close	500	860	1340	560.2	72.1
sub18	1	1	2	Neutral_dummy	8	Close	410	840	1420	451.2	76.2
sub18	1	1	2	Low	9	Close	400	760	1220	563.3	71.9
sub18	1	1	2	Neutral_dummy	9	Close	450	780	1350	484.7	72.2
sub18	1	1	2	Low	10	Close	290	670	1170	537.6	68.7
sub18	1	1	2	Neutral_dummy	10	Far	430	860	1350	449.6	70.6
sub18	1	1	2	High	11	Far	420	740	1240	605.7	81.7
sub18	1	1	2	Low	11	Far	350	700	1170	619.6	75.9
sub18	1	1	2	Neutral_dummy	11	Close	480	850	1290	443.6	67.8
sub18	1	1	2	High	12	Close	390	750	1220	507.1	74.4
sub18	1	1	2	Low	12	Close	410	780	1320	562.9	75.5
sub18	1	1	2	Neutral_dummy	12	Far	500	880	1370	481.5	82.7
sub18	1	1	2	High	13	Close	370	750	1190	593.7	78.7
sub18	1	1	2	Low	13	Close	420	730	1310	632.4	71.3
sub18	1	1	2	Neutral_dummy	13	Close	430	760	1270	502.6	80.8
sub18	1	1	2	High	14	Close	380	720	1140	585.9	77.5
sub18	1	1	2	Low	14	Close	360	740	1280	561.3	71
sub18	1	1	2	Neutral_dummy	14	Close	500	890	1320	464.4	75.4
sub18	1	1	2	High	15	Close	390	720	1230	566	78.3
sub18	1	1	2	Low	15	Far	430	750	1260	604.5	76.6
sub18	1	1	2	Neutral_dummy	15	Close	450	860	1290	477.6	78.1
sub18	1	1	2	High	16	Far	390	770	1260	532.3	78
sub18	1	1	2	Low	16	Close	360	700	1170	552.7	72.6
sub18	1	1	2	Neutral_dummy	16	Far	480	870	1340	472.4	74.8
sub18	1	1	2	High	17	Far	410	780	1240	576.1	75.5
sub18	1	1	2	Low	17	Far	520	920	1460	611.1	81.6
sub18	1	1	2	Neutral_dummy	17	Close	440	810	1240	530.5	84.9
sub18	1	1	2	High	18	Close	420	780	1190	563	74.8
sub18	1	1	2	Low	18	Close	350	700	1210	575.4	76.2
sub18	1	1	2	Neutral_dummy	18	Far	400	780	1200	490.3	80.5
sub18	1	1	2	High	19	Close	440	790	1230	603.6	80.7
sub18	1	1	2	Low	19	Close	520	920	1540	467.4	66.1
sub18	1	1	2	Neutral_dummy	19	Close	390	770	1290	527.6	79.7
sub18	1	1	2	High	20	Far	410	750	1210	526.2	76.1
sub18	1	1	2	Low	20	Far	600	990	1600	537.3	93.8
sub18	1	1	2	Neutral_dummy	20	Far	340	690	1120	544	79.6
sub18	1	1	2	High	21	Far	350	680	1170	582.1	82.6
sub18	1	1	2	Low	21	Close	350	690	1280	517.2	78.9
sub18	1	1	2	Neutral_dummy	21	Far	430	810	1320	481.6	93.2
sub18	1	1	2	High	22	Close	440	790	1260	579.4	74.3
sub18	1	1	2	Low	22	Far	390	760	1240	546.6	72.5
sub18	1	1	2	Neutral_dummy	22	Far	370	730	1130	516.2	75.4
sub18	1	1	2	High	23	Far	370	730	1190	556.9	77.3
sub18	1	1	2	Low	23	Far	400	730	1410	510.8	79.7
sub18	1	1	2	Neutral_dummy	23	Far	350	730	1150	526.5	76.1
sub18	1	1	2	High	24	Far	400	730	1220	589.5	81.9
sub18	1	1	2	Low	24	Far	510	890	1440	538.6	67.1
sub18	1	1	2	Neutral_dummy	24	Far	310	640	1140	540.4	80.8
sub18	1	1	2	High	25	Far	380	770	1210	568.6	77.7
sub18	1	1	2	Low	25	Close	440	830	1350	528.7	77.5
sub18	1	1	2	Neutral_dummy	25	Close	320	700	1100	575	78.2
sub18	1	1	2	High	26	Close	350	690	1100	603.4	78.5
sub18	1	1	2	Low	26	Far	320	700	1170	522.9	75.9
sub18	1	1	2	Neutral_dummy	26	Far	430	760	1220	560.9	82.6
sub18	1	1	2	High	27	Far	350	700	1150	586.5	76.1
sub18	1	1	2	Low	27	Far	480	860	1410	522.2	73.5
sub18	1	1	2	Neutral_dummy	27	Far	390	760	1270	562.6	83.1
sub18	1	1	2	High	28	Close	330	660	1090	619.7	78.4
sub18	1	1	2	Low	28	Far	390	760	1230	512.8	72.2
sub18	1	1	2	Neutral_dummy	28	Close	340	670	1110	534.7	75.9
sub18	1	1	2	High	29	Far	310	670	1100	645.3	83.1
sub18	1	1	2	Low	29	Far	490	880	1310	547.4	69.8
sub18	1	1	2	Neutral_dummy	29	Far	470	780	1270	534.2	78.3
sub19	2	2	2	High	0	Far	390	790	1390	432.3	77.4
sub19	2	2	2	Low	0	Far	510	890	1300	450.7	81.1
sub19	2	2	2	Neutral_dummy	0	Far	360	780	1320	443.7	110.6
sub19	2	2	2	High	1	Close	310	680	1110	451.7	85.5
sub19	2	2	2	Low	1	Close	550	900	1280	510.4	88.5
sub19	2	2	2	Neutral_dummy	1	Close	460	820	1240	416.7	96.3
sub19	2	2	2	Low	2	Close	500	890	1330	477.8	90.3
sub19	2	2	2	Neutral_dummy	2	Far	420	760	1280	522.4	102.1
sub19	2	2	2	High	3	Far	380	850	1300	433	82.2
sub19	2	2	2	Low	3	Close	340	700	1030	497.5	94.8
sub19	2	2	2	Neutral_dummy	3	Far	600	1140	1610	359.7	108.1
sub19	2	2	2	High	4	Far	410	780	1320	416	86.9
sub19	2	2	2	Low	4	Close	420	790	1230	483.8	91.8
sub19	2	2	2	Neutral_dummy	4	Far	400	760	1240	474.9	97.9
sub19	2	2	2	High	5	Far	650	1030	1510	499.3	87.7
sub19	2	2	2	Low	5	Close	450	790	1320	494	91.2
sub19	2	2	2	Neutral_dummy	5	Far	490	840	1390	511.6	99.8
sub19	2	2	2	High	6	Close	580	950	1490	525.8	91.6
sub19	2	2	2	Low	6	Close	480	860	1280	533.9	97.8
sub19	2	2	2	Neutral_dummy	6	Close	530	930	1400	579.2	101.9
sub19	2	2	2	High	7	Close	450	810	1220	542	89
sub19	2	2	2	Low	7	Far	650	1000	1380	485.5	92.4
sub19	2	2	2	Neutral_dummy	7	Far	250	620	1140	538.8	100.3
sub19	2	2	2	High	8	Close	440	830	1220	476	93.8
sub19	2	2	2	Low	8	Far	410	780	1260	455.4	90.9
sub19	2	2	2	Neutral_dummy	8	Close	390	770	1310	592	104.6
sub19	2	2	2	High	9	Close	460	840	1230	563.2	87.9
sub19	2	2	2	Low	9	Far	450	850	1300	516.2	95.3
sub19	2	2	2	Neutral_dummy	9	Close	350	730	1220	576	113
sub19	2	2	2	High	10	Far	430	800	1310	511.5	93.3
sub19	2	2	2	Low	10	Far	500	870	1320	512.6	96.5
sub19	2	2	2	Neutral_dummy	10	Close	560	930	1380	631.2	107.7
sub19	2	2	2	High	11	Close	480	860	1310	501.1	95.9
sub19	2	2	2	Low	11	Far	440	810	1270	533.2	98.3
sub19	2	2	2	Neutral_dummy	11	Far	510	880	1420	594.1	107.4
sub19	2	2	2	High	12	Far	430	810	1270	538.6	94.3
sub19	2	2	2	Low	12	Close	360	720	1120	512.3	98.2
sub19	2	2	2	Neutral_dummy	12	Close	400	770	1410	600.1	103.1
sub19	2	2	2	High	13	Close	360	730	1210	527.2	95.9
sub19	2	2	2	Low	13	Close	440	800	1310	538.3	96.6
sub19	2	2	2	Neutral_dummy	13	Close	330	720	1220	562.6	111.5
sub19	2	2	2	High	14	Close	370	740	1110	567.3	93.1
sub19	2	2	2	Low	14	Far	410	800	1390	497.1	80.7
sub19	2	2	2	Neutral_dummy	14	Close	260	630	1030	581.6	100.9
sub19	2	2	2	High	15	Far	390	770	1190	577.4	102.4
sub19	2	2	2	Low	15	Far	420	810	1300	403.5	79.3
sub19	2	2	2	Neutral_dummy	15	Far	200	580	1060	540.2	106.3
sub19	2	2	2	High	16	Far	560	920	1450	573.2	91.6
sub19	2	2	2	Low	16	Close	660	1010	1390	476	86.6
sub19	2	2	2	Neutral_dummy	16	Far	410	820	1290	445.3	109.2
sub19	2	2	2	High	17	Close	360	730	1370	521.5	92.6
sub19	2	2	2	Low	17	Close	570	1000	1400	382.1	77.7
sub19	2	2	2	Neutral_dummy	17	Far	350	720	1180	507.7	102.9
sub19	2	2	2	High	18	Close	350	720	1330	520.4	93.6
sub19	2	2	2	Low	18	Far	470	830	1300	441.7	87.8
sub19	2	2	2	Neutral_dummy	18	Far	340	730	1130	605.9	100.4
sub19	2	2	2	Low	19	Close	420	820	1280	499.4	87.3
sub19	2	2	2	Neutral_dummy	19	Close	450	820	1360	492	94.1
sub19	2	2	2	High	20	Far	520	890	1420	545.7	103.4
sub19	2	2	2	Low	20	Far	530	940	1360	560.3	88.1
sub19	2	2	2	Neutral_dummy	20	Close	600	950	1370	506.7	99
sub19	2	2	2	Low	21	Far	540	930	1470	539.6	92
sub19	2	2	2	Neutral_dummy	21	Close	420	790	1180	586.4	103.8
sub19	2	2	2	High	22	Close	450	860	1370	530.8	92
sub19	2	2	2	Low	22	Far	460	830	1330	513.3	89.8
sub19	2	2	2	Neutral_dummy	22	Far	350	710	1080	481.8	105.4
sub19	2	2	2	High	23	Far	350	720	1380	560	94.3
sub19	2	2	2	High	24	Far	500	900	1470	554.1	95.8
sub19	2	2	2	Low	24	Far	470	840	1300	515.9	99.4
sub19	2	2	2	Neutral_dummy	24	Close	650	1040	1530	499.4	94.6
sub19	2	2	2	High	25	Far	210	600	1100	541.5	98.8
sub19	2	2	2	Low	25	Close	400	780	1310	460.4	92
sub19	2	2	2	Neutral_dummy	25	Far	600	950	1400	470	96.5
sub19	2	2	2	High	26	Close	340	760	1260	461.4	92.7
sub19	2	2	2	Low	26	Far	390	810	1370	471.1	89.6
sub19	2	2	2	Neutral_dummy	26	Far	420	780	1210	537.9	99.8
sub19	2	2	2	High	27	Close	420	850	1390	557.9	95.4
sub19	2	2	2	Low	27	Close	430	810	1220	504.7	91.1
sub19	2	2	2	Neutral_dummy	27	Far	490	850	1320	499.1	106
sub19	2	2	2	High	28	Far	390	800	1340	535.4	98.9
sub19	2	2	2	Low	28	Close	400	800	1210	540.1	81.6
sub19	2	2	2	Neutral_dummy	28	Close	430	780	1090	473.9	102.3
sub19	2	2	2	Low	29	Far	460	850	1260	521.9	87.6
sub19	2	2	2	Neutral_dummy	29	Close	350	700	910	569.4	106.6
sub20	2	1	2	High	0	Close	370	720	1200	567.4	88.8
sub20	2	1	2	Neutral_dummy	0	Close	610	1000	1680	414.7	73.5
sub20	2	1	2	Low	1	Far	550	870	1350	523.4	75.8
sub20	2	1	2	Neutral_dummy	1	Far	650	1040	1690	450.3	78.7
sub20	2	1	2	Low	2	Close	460	790	1220	573.7	69.9
sub20	2	1	2	Neutral_dummy	2	Close	440	850	1390	434.8	82.4
sub20	2	1	2	High	3	Far	370	670	960	608.1	90.7
sub20	2	1	2	Low	3	Far	410	750	1190	479.5	75.8
sub20	2	1	2	High	4	Close	470	780	990	654.1	98.1
sub20	2	1	2	Low	4	Close	420	780	1130	540.6	78.2
sub20	2	1	2	Neutral_dummy	4	Far	420	820	1260	454	80.2
sub20	2	1	2	Low	5	Close	550	850	1470	504.7	76.9
sub20	2	1	2	Neutral_dummy	5	Close	500	860	1540	476.7	78.8
sub20	2	1	2	Low	6	Far	490	800	1260	601.8	79.2
sub20	2	1	2	Neutral_dummy	6	Far	540	960	1620	552.2	85.7
sub20	2	1	2	High	7	Far	460	790	1230	609.1	100.1
sub20	2	1	2	Low	7	Far	690	1020	1530	482.1	83.2
sub20	2	1	2	High	8	Close	320	660	1080	508.3	84
sub20	2	1	2	Low	8	Far	520	880	1460	508.6	82.7
sub20	2	1	2	Neutral_dummy	8	Far	390	810	1310	434.1	74.7
sub20	2	1	2	High	9	Far	470	780	1220	526.2	95.6
sub20	2	1	2	Low	9	Far	420	750	1090	632.6	86.3
sub20	2	1	2	Neutral_dummy	9	Far	610	1010	1560	506.7	79.2
sub20	2	1	2	High	10	Close	490	790	1060	551.2	94.3
sub20	2	1	2	Low	10	Close	440	790	1330	578.6	74.7
sub20	2	1	2	High	11	Close	470	790	1110	575.8	88.3
sub20	2	1	2	Low	11	Close	370	690	1200	593	84.2
sub20	2	1	2	Neutral_dummy	11	Close	440	860	1320	498.2	87.1
sub20	2	1	2	Low	12	Far	530	840	1390	528.6	73.3
sub20	2	1	2	Neutral_dummy	12	Far	590	970	1580	456.3	76.3
sub20	2	1	2	High	13	Far	350	650	940	623.6	85.3
sub20	2	1	2	Low	13	Far	670	1000	1420	518.8	82.3
sub20	2	1	2	Neutral_dummy	13	Close	320	670	1250	522.2	85.8
sub20	2	1	2	High	14	Far	320	640	1020	486.2	83.9
sub20	2	1	2	Low	14	Close	500	840	1330	498.1	82.7
sub20	2	1	2	Neutral_dummy	14	Close	430	770	1310	453.9	81
sub20	2	1	2	High	15	Far	460	770	1120	559	85.2
sub20	2	1	2	Low	15	Far	500	840	1330	577.4	90.5
sub20	2	1	2	Neutral_dummy	15	Close	420	760	1270	520.2	84.7
sub20	2	1	2	High	16	Close	380	710	1050	573.7	80.6
sub20	2	1	2	Low	16	Far	540	870	1270	593.9	87.6
sub20	2	1	2	Neutral_dummy	16	Far	400	770	1410	576	91.3
sub20	2	1	2	High	17	Far	370	690	1110	572.6	77.5
sub20	2	1	2	Low	17	Far	410	770	1200	562.1	78
sub20	2	1	2	Neutral_dummy	17	Close	400	750	1290	506.3	83.4
sub20	2	1	2	High	18	Close	320	660	1040	537.5	89.1
sub20	2	1	2	Low	18	Close	440	780	1060	635.6	92.5
sub20	2	1	2	Neutral_dummy	18	Close	390	730	1100	541.6	94.8
sub20	2	1	2	High	19	Far	440	750	1080	612.2	86.5
sub20	2	1	2	Low	19	Far	350	680	1080	541.1	83.3
sub20	2	1	2	High	20	Close	370	700	1050	576	88.3
sub20	2	1	2	Low	20	Close	510	870	1350	502.7	100.7
sub20	2	1	2	Low	21	Close	430	770	1130	547.2	85.7
sub20	2	1	2	Neutral_dummy	21	Close	350	680	1260	511	89.6
sub20	2	1	2	High	22	Close	350	650	1010	560.2	92.8
sub20	2	1	2	Low	22	Close	460	750	1080	618.2	93.4
sub20	2	1	2	High	23	Far	480	860	1160	514.9	100.7
sub20	2	1	2	Low	23	Far	400	750	1010	623.9	103.7
sub20	2	1	2	Neutral_dummy	23	Far	460	820	1230	507.9	86.2
sub20	2	1	2	High	24	Close	420	770	1090	603.6	88.4
sub20	2	1	2	Low	24	Close	440	770	1040	711.5	102.6
sub20	2	1	2	Neutral_dummy	24	Close	560	900	1430	462.5	80.6
sub20	2	1	2	Low	25	Close	440	760	1300	553.8	111.5
sub20	2	1	2	High	26	Close	370	690	1020	590.8	96
sub20	2	1	2	Neutral_dummy	26	Close	480	820	1290	546.1	92.1
sub20	2	1	2	High	27	Far	330	630	1060	569.1	85.7
sub20	2	1	2	Low	27	Close	530	880	1320	614	99.2
sub20	2	1	2	Neutral_dummy	27	Far	480	810	1360	540.2	82.2
sub20	2	1	2	Low	28	Close	380	780	1120	492	84.5
sub20	2	1	2	Neutral_dummy	28	Far	370	740	1110	577.4	95.7
sub20	2	1	2	High	29	Close	540	850	1270	503.8	85.1
sub20	2	1	2	Neutral_dummy	29	Far	370	690	1210	581.5	78.9
sub21	2	1	1	High	0	Close	380	840	1330	569.6	78.9
sub21	2	1	1	Low	0	Close	320	750	1390	471.3	84.1
sub21	2	1	1	High	1	Close	340	790	1290	565.4	82.2
sub21	2	1	1	Low	1	Close	410	870	1320	550.2	84.6
sub21	2	1	1	Neutral_dummy	1	Far	500	1110	1830	419.9	75.6
sub21	2	1	1	Low	2	Close	430	910	1310	569.7	90.4
sub21	2	1	1	Neutral_dummy	2	Far	420	880	1650	458.3	83.7
sub21	2	1	1	High	3	Close	290	680	1230	622.4	84.2
sub21	2	1	1	Low	3	Far	310	700	1090	640.8	88.3
sub21	2	1	1	Neutral_dummy	3	Close	580	1070	1760	392.5	78.8
sub21	2	1	1	High	4	Far	240	620	1000	635.6	85.7
sub21	2	1	1	Low	4	Close	380	800	1230	582.7	79.6
sub21	2	1	1	High	5	Far	280	690	1220	640.8	84
sub21	2	1	1	Low	5	Far	370	770	1220	603.1	88.6
sub21	2	1	1	Neutral_dummy	5	Far	410	870	1480	441.1	77.4
sub21	2	1	1	High	6	Far	320	750	1240	585.3	80.9
sub21	2	1	1	Low	6	Close	320	740	1380	608.9	87.6
sub21	2	1	1	Neutral_dummy	6	Close	310	690	1220	575.2	75.1
sub21	2	1	1	High	7	Close	320	720	1270	579	87.6
sub21	2	1	1	Low	7	Close	450	860	1340	600.1	86.3
sub21	2	1	1	Neutral_dummy	7	Close	260	690	1270	521	82.9
sub21	2	1	1	High	8	Far	270	700	1180	548.5	83.3
sub21	2	1	1	Neutral_dummy	8	Far	380	840	1350	511.7	82
sub21	2	1	1	High	9	Close	220	630	1040	640.6	84.2
sub21	2	1	1	Neutral_dummy	9	Close	410	810	1290	559.2	78
sub21	2	1	1	High	10	Close	320	730	1220	627.6	83.7
sub21	2	1	1	Low	10	Far	350	780	1380	541.3	76.3
sub21	2	1	1	Neutral_dummy	10	Far	320	740	1250	526.7	74.6
sub21	2	1	1	High	11	Close	280	720	1220	611.1	82.5
sub21	2	1	1	Low	11	Far	320	770	1270	547.1	81.5
sub21	2	1	1	Neutral_dummy	11	Close	420	880	1650	474.5	80.2
sub21	2	1	1	High	12	Far	400	820	1280	617.3	79.5
sub21	2	1	1	Low	12	Close	250	680	1110	601.3	82.1
sub21	2	1	1	Neutral_dummy	12	Close	240	680	1210	523.1	78.9
sub21	2	1	1	High	13	Close	340	770	1270	563.8	78.8
sub21	2	1	1	Low	13	Close	350	750	1350	581.6	80.8
sub21	2	1	1	Neutral_dummy	13	Far	260	670	1140	562.2	79.8
sub21	2	1	1	High	14	Far	330	720	1180	594.5	78.2
sub21	2	1	1	Neutral_dummy	14	Close	210	640	1090	564.4	78.9
sub21	2	1	1	High	15	Far	430	840	1310	631.4	75.5
sub21	2	1	1	Low	15	Close	220	640	1110	595.4	79.2
sub21	2	1	1	Neutral_dummy	15	Close	260	720	1200	546.7	78.4
sub21	2	1	1	High	16	Far	290	710	1280	541	76.9
sub21	2	1	1	Low	16	Far	290	740	1280	611.1	78.9
sub21	2	1	1	Neutral_dummy	16	Close	300	760	1210	606	77.7
sub21	2	1	1	High	17	Close	240	680	1080	519	82.4
sub21	2	1	1	Low	17	Far	270	720	1150	552.2	79.9
sub21	2	1	1	Neutral_dummy	17	Close	250	690	1100	583.8	78.3
sub21	2	1	1	High	18	Far	330	750	1260	550.4	74.9
sub21	2	1	1	Low	18	Far	240	640	1140	600.2	78.5
sub21	2	1	1	Neutral_dummy	18	Far	230	650	1070	607.4	72.2
sub21	2	1	1	High	19	Far	320	760	1220	554.2	78.9
sub21	2	1	1	Low	19	Close	330	730	1210	573.1	79.9
sub21	2	1	1	High	20	Far	230	630	1040	605.3	79.9
sub21	2	1	1	Low	20	Close	350	760	1390	645.2	85.4
sub21	2	1	1	Neutral_dummy	20	Far	280	720	1270	569.8	78.9
sub21	2	1	1	Low	21	Far	360	760	1230	586.8	76.3
sub21	2	1	1	Neutral_dummy	21	Far	140	580	1090	579.7	82.7
sub21	2	1	1	High	22	Close	280	680	1110	594.9	79.7
sub21	2	1	1	Low	22	Close	190	570	1090	589.1	83.2
sub21	2	1	1	Neutral_dummy	22	Close	200	620	1160	600.2	78
sub21	2	1	1	High	23	Far	300	710	1160	594.4	82.2
sub21	2	1	1	Low	23	Far	260	650	1100	656.9	80.3
sub21	2	1	1	Neutral_dummy	23	Far	320	730	1150	604.3	86.1
sub21	2	1	1	High	24	Close	230	590	1030	664.5	81.6
sub21	2	1	1	Low	24	Far	210	640	1100	582.9	72.6
sub21	2	1	1	Neutral_dummy	24	Far	260	660	1100	593	84.1
sub21	2	1	1	High	25	Far	260	650	1140	572.4	74
sub21	2	1	1	Low	25	Far	260	660	1280	591.9	76.7
sub21	2	1	1	Neutral_dummy	25	Far	250	620	1130	591.8	80.1
sub21	2	1	1	High	26	Far	340	760	1220	606.5	72.1
sub21	2	1	1	Low	26	Close	290	730	1190	562.4	72.5
sub21	2	1	1	Neutral_dummy	26	Close	290	680	1230	573.8	84
sub21	2	1	1	High	27	Close	310	730	1450	533.7	76
sub21	2	1	1	Low	27	Close	390	850	1460	504.5	75.7
sub21	2	1	1	Neutral_dummy	27	Close	250	700	1160	610.7	84.2
sub21	2	1	1	High	28	Far	310	720	1360	588.1	71.4
sub21	2	1	1	Low	28	Far	370	750	1420	575	76
sub21	2	1	1	Neutral_dummy	28	Close	290	710	1320	542.4	85.5
sub21	2	1	1	High	29	Close	300	710	960	638.1	81.9
sub21	2	1	1	Low	29	Far	300	710	1250	556.8	75.1
sub21	2	1	1	Neutral_dummy	29	Close	240	640	1170	583.5	86.1
sub22	1	1	2	Low	0	Far	440	840	1170	559	95.8
sub22	1	1	2	Low	1	Close	300	700	1100	449.9	83.4
sub22	1	1	2	High	1	Close	610	970	1470	459	80.9
sub22	1	1	2	Low	2	Far	230	620	1020	480.9	80.4
sub22	1	1	2	Neutral_dummy	2	Close	550	1020	1560	458.1	99.5
sub22	1	1	2	High	2	Far	580	900	1310	576.1	81.1
sub22	1	1	2	Low	3	Far	270	640	1070	458.9	86.8
sub22	1	1	2	Neutral_dummy	3	Far	390	840	1600	459.2	86.6
sub22	1	1	2	High	3	Close	350	710	1140	514.8	86.4
sub22	1	1	2	Low	4	Close	320	680	1170	451.9	85.9
sub22	1	1	2	High	4	Close	380	740	1190	487.7	93
sub22	1	1	2	Low	5	Far	290	680	1090	489.7	88.9
sub22	1	1	2	High	5	Far	560	900	1340	532.7	90.7
sub22	1	1	2	Low	6	Close	300	620	980	506.5	89.1
sub22	1	1	2	Low	7	Close	420	770	1160	517.9	87.1
sub22	1	1	2	High	7	Close	560	920	1360	472	96
sub22	1	1	2	Low	8	Far	270	620	980	496.5	89.7
sub22	1	1	2	High	8	Close	610	980	1410	479.2	87.5
sub22	1	1	2	Low	9	Close	670	1030	1430	547.9	90.7
sub22	1	1	2	Neutral_dummy	9	Close	460	860	1370	583.8	101.9
sub22	1	1	2	High	9	Far	500	880	1320	496.1	88.4
sub22	1	1	2	Low	10	Far	310	710	1130	536.3	90.9
sub22	1	1	2	High	10	Far	530	880	1400	502.4	99.5
sub22	1	1	2	Low	11	Close	350	760	1110	517.2	82.6
sub22	1	1	2	Neutral_dummy	11	Far	540	910	1370	479.2	108.5
sub22	1	1	2	Low	12	Far	250	650	1040	550.7	90.5
sub22	1	1	2	Neutral_dummy	12	Far	510	880	1390	589.3	102.4
sub22	1	1	2	High	12	Far	330	710	1130	484.9	100.4
sub22	1	1	2	Low	13	Far	320	700	1080	559.1	83.4
sub22	1	1	2	Neutral_dummy	13	Close	590	1010	1540	565.1	99.5
sub22	1	1	2	High	13	Far	360	790	1260	457	88
sub22	1	1	2	Low	14	Far	320	710	1120	541.4	87.5
sub22	1	1	2	Low	15	Close	320	720	1150	498.6	84.2
sub22	1	1	2	Neutral_dummy	15	Far	340	750	1260	571.6	123
sub22	1	1	2	High	15	Close	400	730	1170	461.7	96.4
sub22	1	1	2	Low	16	Far	350	750	1190	531.6	87.2
sub22	1	1	2	Neutral_dummy	16	Far	400	790	1330	540.4	97
sub22	1	1	2	High	16	Close	330	680	1160	477.1	90
sub22	1	1	2	Low	17	Close	340	750	1250	494.1	86.1
sub22	1	1	2	Neutral_dummy	17	Close	140	550	1050	478	94.3
sub22	1	1	2	High	17	Far	580	940	1370	471.6	83.6
sub22	1	1	2	Low	18	Far	240	620	1050	524.5	90.8
sub22	1	1	2	Neutral_dummy	18	Far	400	790	1270	570.6	119.8
sub22	1	1	2	High	18	Close	540	950	1490	450.7	92.9
sub22	1	1	2	Low	19	Far	350	720	1070	534.9	81.7
sub22	1	1	2	Low	20	Close	290	680	1050	497	86.3
sub22	1	1	2	Neutral_dummy	20	Close	370	790	1320	441.4	108.3
sub22	1	1	2	High	20	Close	380	770	1180	429.3	83.9
sub22	1	1	2	Low	21	Far	290	670	1080	513.1	84.4
sub22	1	1	2	Neutral_dummy	21	Far	120	600	1060	496.9	105.7
sub22	1	1	2	High	21	Close	530	900	1340	459.4	86.7
sub22	1	1	2	Low	22	Close	300	710	1090	533.6	98
sub22	1	1	2	Neutral_dummy	22	Close	320	770	1200	536.7	107.7
sub22	1	1	2	High	22	Far	620	1040	1440	392.9	90.6
sub22	1	1	2	Low	23	Far	360	720	1120	523.4	92
sub22	1	1	2	Neutral_dummy	23	Close	370	750	1190	597.7	113.9
sub22	1	1	2	High	23	Close	390	760	1260	412.9	96.7
sub22	1	1	2	Low	24	Close	280	650	1030	536.2	87.2
sub22	1	1	2	Neutral_dummy	24	Far	370	730	1240	565.3	102.3
sub22	1	1	2	High	24	Close	490	840	1230	432.5	92.1
sub22	1	1	2	Low	25	Close	320	730	1140	572.1	88.7
sub22	1	1	2	Neutral_dummy	25	Close	290	630	1060	596.9	103.3
sub22	1	1	2	High	25	Far	570	940	1360	441.2	89.4
sub22	1	1	2	Low	26	Close	410	790	1100	573.1	91.9
sub22	1	1	2	Neutral_dummy	26	Far	310	680	1210	512.5	115.3
sub22	1	1	2	High	26	Close	340	750	1210	460.2	83.8
sub22	1	1	2	Low	27	Close	340	740	1180	509.4	96.2
sub22	1	1	2	High	27	Far	660	1050	1410	490.5	86.8
sub22	1	1	2	Low	28	Close	420	800	1130	525	95.7
sub22	1	1	2	High	28	Far	500	880	1330	543.9	88.6
sub22	1	1	2	Low	29	Far	300	720	1090	530.5	91.4
sub22	1	1	2	Neutral_dummy	29	Far	360	900	1360	464.6	99.4
sub22	1	1	2	High	29	Far	580	950	1360	485.7	88.5
sub23	1	2	1	High	0	Far	340	700	1090	648.6	84.1
sub23	1	2	1	Low	0	Close	300	660	1100	604.3	78.5
sub23	1	2	1	Neutral_dummy	0	Close	510	890	1340	586.3	92.4
sub23	1	2	1	High	1	Far	290	640	960	694.3	92.7
sub23	1	2	1	Low	1	Far	360	700	1100	658.1	86.5
sub23	1	2	1	Neutral_dummy	1	Far	390	770	1150	576.7	85.3
sub23	1	2	1	High	2	Close	350	710	1050	647.9	81.6
sub23	1	2	1	Low	2	Far	310	660	1090	615.3	75.8
sub23	1	2	1	Neutral_dummy	2	Close	550	940	1270	541.2	83.8
sub23	1	2	1	High	3	Far	270	620	1030	634.8	84.1
sub23	1	2	1	Low	3	Far	410	820	1210	601.2	74.8
sub23	1	2	1	Neutral_dummy	3	Close	250	590	980	556.2	79.6
sub23	1	2	1	High	4	Close	260	630	990	621.2	83.1
sub23	1	2	1	Low	4	Close	310	660	1080	628.3	80.2
sub23	1	2	1	Neutral_dummy	4	Far	350	700	1170	572.2	85.9
sub23	1	2	1	High	5	Close	340	690	1070	664.7	82.7
sub23	1	2	1	Low	5	Far	260	610	1010	705.6	79.2
sub23	1	2	1	Neutral_dummy	5	Far	420	740	1120	583.5	79.5
sub23	1	2	1	High	6	Far	320	650	990	671.5	84.4
sub23	1	2	1	Low	6	Close	340	700	1030	689.3	83.5
sub23	1	2	1	Neutral_dummy	6	Close	280	610	890	591.4	81.3
sub23	1	2	1	High	7	Close	320	670	1030	638.4	79
sub23	1	2	1	Low	7	Far	280	660	970	663.3	79.9
sub23	1	2	1	Neutral_dummy	7	Far	230	580	960	545.2	95.1
sub23	1	2	1	High	8	Far	380	720	1120	585.4	77.3
sub23	1	2	1	Low	8	Close	280	650	1060	626.1	78.7
sub23	1	2	1	Neutral_dummy	8	Far	310	640	1000	616.4	85.8
sub23	1	2	1	High	9	Close	340	710	1060	643.8	87.4
sub23	1	2	1	Low	9	Close	290	650	950	635.2	79.7
sub23	1	2	1	Neutral_dummy	9	Close	250	590	1020	581.5	78.7
sub23	1	2	1	High	10	Close	310	660	1080	602.9	83.4
sub23	1	2	1	Low	10	Close	370	730	1140	602.3	76.2
sub23	1	2	1	Neutral_dummy	10	Close	270	600	950	564.2	82.4
sub23	1	2	1	High	11	Far	210	570	970	595.6	85.5
sub23	1	2	1	Low	11	Close	290	640	960	650.1	82.3
sub23	1	2	1	Neutral_dummy	11	Close	450	760	1110	603.1	88.2
sub23	1	2	1	High	12	Far	300	690	1050	627.9	82
sub23	1	2	1	Low	12	Far	250	620	910	677.8	86.7
sub23	1	2	1	Neutral_dummy	12	Far	300	620	930	642.6	84.7
sub23	1	2	1	High	13	Far	230	610	900	672.1	88
sub23	1	2	1	Low	13	Close	410	770	1050	707.1	82.5
sub23	1	2	1	Neutral_dummy	13	Far	370	690	1080	579.6	83
sub23	1	2	1	High	14	Close	250	620	1070	616.8	79.8
sub23	1	2	1	Low	14	Far	360	720	1040	689	75.4
sub23	1	2	1	Neutral_dummy	14	Far	370	720	1160	615.1	77.8
sub23	1	2	1	High	15	Close	250	630	960	685.9	85.2
sub23	1	2	1	Low	15	Far	360	730	1010	665.9	79
sub23	1	2	1	Neutral_dummy	15	Far	350	700	1070	635.6	75.4
sub23	1	2	1	High	16	Far	280	640	1050	642.8	85.9
sub23	1	2	1	Low	16	Close	240	590	940	663.6	82.8
sub23	1	2	1	High	17	Close	310	690	1030	610.8	87.5
sub23	1	2	1	Low	17	Far	320	700	1100	548.2	82.9
sub23	1	2	1	Neutral_dummy	17	Far	320	720	1080	650.1	90.2
sub23	1	2	1	Low	18	Far	300	650	940	617.6	81.5
sub23	1	2	1	Neutral_dummy	18	Close	390	750	1050	637	82.9
sub23	1	2	1	High	19	Close	220	580	980	652.3	83.9
sub23	1	2	1	Low	19	Close	280	650	1030	557.3	83.7
sub23	1	2	1	Neutral_dummy	19	Close	340	680	950	658.7	86
sub23	1	2	1	High	20	Close	350	720	1180	623.6	76.1
sub23	1	2	1	Low	20	Far	300	670	1020	600.9	86.7
sub23	1	2	1	Neutral_dummy	20	Far	240	590	890	667.6	88.2
sub23	1	2	1	High	21	Close	250	610	1010	614.7	82.5
sub23	1	2	1	Low	21	Far	220	600	880	593.3	85.7
sub23	1	2	1	Neutral_dummy	21	Far	210	570	840	672.9	83.8
sub23	1	2	1	High	22	Close	330	710	1030	658.3	79.3
sub23	1	2	1	Neutral_dummy	22	Far	290	620	930	688.9	86.4
sub23	1	2	1	High	23	Far	350	700	1010	680.6	92.7
sub23	1	2	1	Low	23	Far	230	560	950	631.6	80.6
sub23	1	2	1	Neutral_dummy	23	Close	290	620	930	667	84.3
sub23	1	2	1	High	24	Far	340	680	1000	728.4	90.5
sub23	1	2	1	Low	24	Far	270	640	1030	613.2	82.2
sub23	1	2	1	Neutral_dummy	24	Close	240	600	750	695.7	89.4
sub23	1	2	1	High	25	Close	360	730	1050	586.9	79.8
sub23	1	2	1	Low	25	Close	320	680	1040	628.9	81.4
sub23	1	2	1	Neutral_dummy	25	Close	380	740	1010	652.3	80.6
sub23	1	2	1	High	26	Close	290	640	1030	657.9	84.5
sub23	1	2	1	Low	26	Close	240	610	900	582.8	82.8
sub23	1	2	1	Neutral_dummy	26	Far	180	510	750	650.3	89.5
sub23	1	2	1	High	27	Far	360	710	1060	639.9	84.5
sub23	1	2	1	Low	27	Close	310	690	990	633.8	84.1
sub23	1	2	1	Neutral_dummy	27	Far	370	690	1040	653.3	87.9
sub23	1	2	1	High	28	Far	430	800	1210	562.5	81.2
sub23	1	2	1	Low	28	Far	420	780	1180	637.5	79.9
sub23	1	2	1	Neutral_dummy	28	Close	270	610	870	645.4	93.9
sub23	1	2	1	High	29	Far	200	570	920	617.7	82.5
sub23	1	2	1	Low	29	Close	400	770	1070	667.6	82.5
sub23	1	2	1	Neutral_dummy	29	Close	250	580	780	636.2	87.1
sub24	2	1	1	High	0	Close	440	760	1190	513.9	86.7
sub24	2	1	1	Low	0	Close	480	810	1160	639.4	94
sub24	2	1	1	Neutral_dummy	0	Far	650	1000	1430	508.6	99.7
sub24	2	1	1	High	1	Close	330	680	1070	627.4	85.7
sub24	2	1	1	Neutral_dummy	1	Close	600	990	1470	477.7	96.7
sub24	2	1	1	Neutral_dummy	2	Close	440	770	1140	633.1	92.2
sub24	2	1	1	High	3	Close	210	530	860	705.8	92.9
sub24	2	1	1	High	4	Close	270	590	940	672.7	95.9
sub24	2	1	1	Neutral_dummy	5	Close	460	840	1230	658.2	94.3
sub24	2	1	1	High	6	Far	380	690	1030	684.3	93.9
sub24	2	1	1	Low	6	Far	370	710	1100	629.5	88.2
sub24	2	1	1	High	7	Far	230	550	950	585.8	89.5
sub24	2	1	1	Neutral_dummy	7	Far	480	800	1130	680.9	100.1
sub24	2	1	1	High	8	Far	380	700	990	642.6	90.4
sub24	2	1	1	Neutral_dummy	8	Far	440	790	1090	689.4	96.4
sub24	2	1	1	High	9	Far	220	560	930	639	87.1
sub24	2	1	1	Low	9	Close	520	880	1220	731	91.5
sub24	2	1	1	High	10	Far	200	490	830	693.1	93
sub24	2	1	1	Neutral_dummy	10	Far	490	820	1130	654.3	97.7
sub24	2	1	1	High	12	Far	270	580	830	631.1	80.1
sub24	2	1	1	High	14	Close	310	640	1040	662.7	95.5
sub24	2	1	1	Low	14	Far	490	840	1250	591.5	97.4
sub24	2	1	1	High	15	Far	340	670	1000	692.2	97.8
sub24	2	1	1	Neutral_dummy	15	Close	270	610	930	678.7	83.9
sub24	2	1	1	Neutral_dummy	16	Close	360	730	1080	676.1	101.4
sub24	2	1	1	Low	17	Far	320	700	1060	625.6	86.7
sub24	2	1	1	Neutral_dummy	17	Close	280	590	950	687.3	93.8
sub24	2	1	1	High	18	Close	410	730	990	658.3	89.6
sub24	2	1	1	Neutral_dummy	19	Far	330	690	1000	836.4	95.8
sub24	2	1	1	High	20	Close	400	720	1100	666.5	81.9
sub24	2	1	1	Low	22	Close	470	910	1270	679	96.2
sub24	2	1	1	Neutral_dummy	22	Close	530	850	1290	673	94.2
sub24	2	1	1	Neutral_dummy	23	Close	420	770	1120	777.5	89.5
sub24	2	1	1	High	24	Far	490	830	1160	668.2	91.8
sub24	2	1	1	Low	25	Far	350	720	1150	644.1	88.1
sub24	2	1	1	Neutral_dummy	25	Far	330	680	1090	686.5	88.1
sub24	2	1	1	High	26	Far	220	520	880	638.7	98.7
sub24	2	1	1	Low	26	Far	350	700	1010	689.6	93
sub24	2	1	1	Neutral_dummy	26	Far	380	770	1100	707.2	96.9
sub24	2	1	1	Neutral_dummy	27	Close	280	660	1010	733.4	94.2
sub24	2	1	1	Low	28	Far	410	790	1090	699.7	96
sub24	2	1	1	Neutral_dummy	28	Far	380	720	1210	656.9	91.8
sub24	2	1	1	Neutral_dummy	29	Far	430	740	1120	675.6	92.6
sub25	2	2	2	High	0	Close	260	600	1190	583	104.7
sub25	2	2	2	Low	0	Far	360	740	1290	617.2	94.1
sub25	2	2	2	Neutral_dummy	0	Far	400	820	1320	511.2	98.9
sub25	2	2	2	High	1	Far	320	670	1100	621.5	108.9
sub25	2	2	2	Low	1	Far	270	620	1060	661.4	91.9
sub25	2	2	2	Neutral_dummy	1	Close	500	850	1320	545.5	97.7
sub25	2	2	2	High	2	Close	210	550	1160	598.8	104
sub25	2	2	2	Low	2	Close	430	790	1430	561.8	79.2
sub25	2	2	2	Neutral_dummy	2	Far	390	770	1410	597.7	93.6
sub25	2	2	2	High	3	Far	240	600	1160	561.5	97.3
sub25	2	2	2	Low	3	Far	340	700	1150	609.6	82.9
sub25	2	2	2	Neutral_dummy	3	Close	460	850	1320	563.2	97.5
sub25	2	2	2	Low	4	Far	290	630	1170	531.4	88.3
sub25	2	2	2	Neutral_dummy	4	Close	280	700	1180	541.1	101.7
sub25	2	2	2	High	5	Far	240	570	1100	652.8	96.4
sub25	2	2	2	Low	5	Close	410	790	1490	498.5	94.7
sub25	2	2	2	Neutral_dummy	5	Close	280	640	1090	615.1	91.9
sub25	2	2	2	Low	6	Far	300	660	1060	578	95.6
sub25	2	2	2	Neutral_dummy	6	Far	210	550	970	688.5	104.9
sub25	2	2	2	Low	7	Close	330	690	1290	521.2	102.2
sub25	2	2	2	Neutral_dummy	7	Close	300	690	1120	575.2	93.8
sub25	2	2	2	High	8	Close	270	620	1100	599.3	99.5
sub25	2	2	2	Neutral_dummy	8	Close	280	610	1220	578.5	95.8
sub25	2	2	2	High	9	Close	300	620	1040	660.6	103.9
sub25	2	2	2	Low	9	Close	190	580	1050	516.1	99.8
sub25	2	2	2	Neutral_dummy	9	Far	300	660	1090	605.2	95.3
sub25	2	2	2	High	10	Far	280	650	1100	621.3	96.9
sub25	2	2	2	Low	10	Close	230	680	1270	560.8	95.7
sub25	2	2	2	Neutral_dummy	10	Far	220	590	1080	576.5	107.6
sub25	2	2	2	High	11	Far	300	630	1070	559.3	101.2
sub25	2	2	2	Low	11	Far	250	600	1100	590.3	101.1
sub25	2	2	2	Neutral_dummy	11	Far	370	750	1400	563.4	99
sub25	2	2	2	Low	12	Far	330	700	1160	520.4	95.1
sub25	2	2	2	Neutral_dummy	12	Far	390	780	1380	582	93.8
sub25	2	2	2	High	13	Close	350	710	1120	569.4	91.8
sub25	2	2	2	Low	13	Far	350	760	1240	570.4	107.2
sub25	2	2	2	Neutral_dummy	13	Close	390	800	1370	562.8	95.7
sub25	2	2	2	High	14	Far	240	570	1100	564.7	104.3
sub25	2	2	2	Low	14	Close	370	750	1250	573.1	108.7
sub25	2	2	2	Neutral_dummy	14	Far	290	640	1270	601	100.7
sub25	2	2	2	Low	15	Far	430	790	1200	562.8	93.4
sub25	2	2	2	Neutral_dummy	15	Far	220	610	1180	563.3	104.4
sub25	2	2	2	High	16	Far	290	640	1070	640.9	104.5
sub25	2	2	2	Low	16	Far	390	820	1190	515.4	96.1
sub25	2	2	2	High	17	Far	280	630	1100	599.8	101.2
sub25	2	2	2	Low	17	Close	330	690	1140	549.5	92.2
sub25	2	2	2	Neutral_dummy	17	Close	320	690	1210	540.5	100.5
sub25	2	2	2	High	18	Far	270	610	1030	588	103
sub25	2	2	2	Low	18	Far	230	590	1060	566.6	97.7
sub25	2	2	2	Neutral_dummy	18	Far	430	790	1330	569.3	100.2
sub25	2	2	2	High	19	Far	280	650	1130	542.5	99.6
sub25	2	2	2	Low	19	Close	270	660	1240	547.2	98.5
sub25	2	2	2	Neutral_dummy	19	Far	510	890	1310	652.7	84.8
sub25	2	2	2	High	20	Close	230	580	980	655.8	106.7
sub25	2	2	2	Low	20	Close	270	640	1230	524.3	101.8
sub25	2	2	2	Neutral_dummy	20	Close	410	790	1190	560.4	94.6
sub25	2	2	2	High	21	Close	280	580	1010	607.1	107.4
sub25	2	2	2	Low	21	Far	220	570	1190	530.2	104.8
sub25	2	2	2	Neutral_dummy	21	Close	330	660	1070	560.8	91.7
sub25	2	2	2	High	22	Close	230	580	1100	630.1	97.9
sub25	2	2	2	Low	22	Far	360	700	1210	560.8	96
sub25	2	2	2	Neutral_dummy	22	Close	280	610	1050	605.4	101.5
sub25	2	2	2	Neutral_dummy	23	Far	370	720	1320	579.6	88.6
sub25	2	2	2	High	24	Close	210	540	960	573.6	105.8
sub25	2	2	2	Low	24	Far	340	670	1140	569.6	106
sub25	2	2	2	Neutral_dummy	24	Far	230	610	1090	570.2	89.2
sub25	2	2	2	High	25	Close	280	630	1060	545.7	106
sub25	2	2	2	Low	25	Close	410	760	1220	524.2	100.3
sub25	2	2	2	Neutral_dummy	25	Close	390	760	1210	564.4	94.9
sub25	2	2	2	Low	26	Close	350	750	1200	469.7	93.1
sub25	2	2	2	Neutral_dummy	26	Close	280	660	1110	634.4	95.3
sub25	2	2	2	Low	27	Far	300	640	1070	541.9	89.1
sub25	2	2	2	Neutral_dummy	27	Close	200	550	960	606	98.2
sub25	2	2	2	High	28	Far	280	670	1210	534.2	113.5
sub25	2	2	2	Low	28	Close	260	650	1100	551.2	101.7
sub25	2	2	2	Neutral_dummy	28	Close	180	530	1020	549.9	96.8
sub25	2	2	2	High	29	Close	410	760	1280	559.6	110.7
sub25	2	2	2	Neutral_dummy	29	Far	310	660	1040	587.4	88
sub26	1	1	2	High	0	Far	320	680	1100	650.1	83.9
sub26	1	1	2	Low	0	Close	230	610	980	679.5	85.3
sub26	1	1	2	Neutral_dummy	0	Far	310	720	1150	552.4	83.5
sub26	1	1	2	High	1	Close	350	690	1040	720.7	80.5
sub26	1	1	2	Low	1	Close	250	620	990	627.5	80.2
sub26	1	1	2	High	2	Far	310	650	1000	723.7	84.7
sub26	1	1	2	Low	2	Far	310	670	1050	618	83.9
sub26	1	1	2	High	3	Far	260	590	980	722.8	83.6
sub26	1	1	2	Low	3	Close	310	660	1060	649.4	86.1
sub26	1	1	2	Neutral_dummy	3	Far	300	710	1190	550.8	76.4
sub26	1	1	2	High	4	Close	240	600	1020	733	79.7
sub26	1	1	2	Low	4	Far	340	720	1120	648.9	76.1
sub26	1	1	2	Neutral_dummy	4	Close	550	950	1490	597.4	84.8
sub26	1	1	2	High	5	Far	320	670	1230	742.6	79.2
sub26	1	1	2	Low	5	Close	350	710	1100	671.6	88.7
sub26	1	1	2	Neutral_dummy	5	Close	260	640	1010	656.7	87.2
sub26	1	1	2	Low	6	Far	240	640	1020	686.7	86.1
sub26	1	1	2	Neutral_dummy	6	Close	380	760	1130	663.5	80.2
sub26	1	1	2	Low	7	Close	310	640	1040	678.7	87.1
sub26	1	1	2	Neutral_dummy	7	Close	310	660	1050	651.6	79.9
sub26	1	1	2	High	8	Far	270	610	980	788.6	85
sub26	1	1	2	Low	8	Far	300	650	1080	690.4	86.8
sub26	1	1	2	Neutral_dummy	8	Close	250	610	1070	629.5	80.3
sub26	1	1	2	High	9	Far	230	570	910	831.3	81.9
sub26	1	1	2	Low	9	Close	380	730	1190	630.9	89.7
sub26	1	1	2	Neutral_dummy	9	Close	320	700	1080	598.7	81.6
sub26	1	1	2	High	10	Far	260	600	960	756.1	75.1
sub26	1	1	2	Low	10	Close	250	600	950	681.1	94.9
sub26	1	1	2	Neutral_dummy	10	Close	280	640	1160	649.1	78
sub26	1	1	2	High	11	Close	270	600	990	756.5	83.1
sub26	1	1	2	Low	11	Close	250	600	970	683.7	88
sub26	1	1	2	Neutral_dummy	11	Far	210	570	920	716.7	88.3
sub26	1	1	2	High	12	Far	230	550	890	784.5	86.5
sub26	1	1	2	Low	12	Far	290	690	1090	648.5	87.3
sub26	1	1	2	Neutral_dummy	12	Close	210	570	930	674.6	78.2
sub26	1	1	2	High	13	Far	220	550	970	747.1	84.4
sub26	1	1	2	Low	13	Far	370	750	1170	652.4	86.3
sub26	1	1	2	Neutral_dummy	13	Far	240	610	980	684.5	87.4
sub26	1	1	2	High	14	Far	200	550	960	694.7	78.3
sub26	1	1	2	Low	14	Far	300	660	1040	636.2	82.1
sub26	1	1	2	Neutral_dummy	14	Far	430	790	1120	689.2	81.2
sub26	1	1	2	High	15	Close	260	600	1010	692.9	83.8
sub26	1	1	2	Low	15	Close	320	680	1150	661.6	80.3
sub26	1	1	2	Neutral_dummy	15	Close	250	610	1010	655.8	73.7
sub26	1	1	2	High	16	Close	300	640	1010	710.8	80.5
sub26	1	1	2	Low	16	Close	290	650	1030	667.3	93.4
sub26	1	1	2	Neutral_dummy	16	Far	230	580	940	675.2	83.5
sub26	1	1	2	High	17	Close	290	650	1060	610.2	76.2
sub26	1	1	2	Neutral_dummy	17	Far	240	610	980	702.8	85.7
sub26	1	1	2	High	19	Close	240	580	980	664	75.7
sub26	1	1	2	Low	19	Close	210	560	1160	656.1	86.6
sub26	1	1	2	Neutral_dummy	19	Close	440	770	1100	714.6	81.6
sub26	1	1	2	High	20	Close	280	650	1020	576.7	75.2
sub26	1	1	2	Low	20	Close	210	560	940	703.9	96.4
sub26	1	1	2	Neutral_dummy	20	Close	350	700	1040	709.3	86
sub26	1	1	2	High	21	Close	350	690	1050	674.5	81.7
sub26	1	1	2	Low	21	Far	290	650	980	701.6	89.1
sub26	1	1	2	High	22	Far	310	630	1190	741.9	80.8
sub26	1	1	2	Low	22	Far	250	620	1020	673	85.3
sub26	1	1	2	High	23	Far	350	690	1080	647.9	79.2
sub26	1	1	2	Low	23	Far	260	630	1090	678.9	82.8
sub26	1	1	2	Neutral_dummy	23	Close	520	860	1180	791	89.9
sub26	1	1	2	High	24	Far	210	600	990	600.1	80.7
sub26	1	1	2	Low	24	Close	210	580	970	665.5	87.8
sub26	1	1	2	High	25	Close	300	680	1070	624.5	82.1
sub26	1	1	2	Low	25	Close	330	720	1240	606	87.9
sub26	1	1	2	High	26	Far	240	570	920	683.5	78.6
sub26	1	1	2	Low	26	Close	380	770	1200	640.8	86.3
sub26	1	1	2	Neutral_dummy	26	Far	250	630	970	742.8	89
sub26	1	1	2	High	27	Close	260	590	940	667.9	79.6
sub26	1	1	2	Low	27	Far	340	730	1180	616.9	78.7
sub26	1	1	2	Neutral_dummy	27	Far	290	620	1050	765.4	90
sub26	1	1	2	High	28	Close	280	600	950	671.3	78.2
sub26	1	1	2	Low	28	Far	330	710	1220	636.1	83.5
sub26	1	1	2	Low	29	Far	420	820	1240	634.6	84.1
sub27	1	2	1	High	0	Close	210	600	1070	399.4	96.2
[truncated: 374 more rows]

## Sheet: DATASET_LIFT_to_PLACE phase
Subj	order_version	actor_role	profession_version	Social Condition	Trial Number	Distance	Instant in which the object began to be lifted	Instant of object stopping forward movement	Instant of peak object velocity	peak object velocity
sub01	1	1	1	High	0	Close	1570	2690	2050	496.9
sub01	1	1	1	Low	0	Close	1540	2690	1980	536.2
sub01	1	1	1	High	1	Close	1540	2620	2030	538.7
sub01	1	1	1	High	2	Far	1710	2660	2070	556.3
sub01	1	1	1	Low	2	Close	1520	2570	1870	548.7
sub01	1	1	1	High	3	Close	1450	2420	1860	583.6
sub01	1	1	1	Low	3	Close	1660	2680	2020	555.7
sub01	1	1	1	High	4	Far	1540	2610	1930	568.3
sub01	1	1	1	Low	4	Far	1480	2570	1850	581
sub01	1	1	1	High	5	Close	1700	2760	2060	555.5
sub01	1	1	1	Low	5	Close	1480	2790	1840	574.2
sub01	1	1	1	High	6	Far	1550	2530	1900	593.9
sub01	1	1	1	Low	6	Close	1490	2450	1870	583.3
sub01	1	1	1	High	7	Far	1590	2840	2000	504.3
sub01	1	1	1	Low	7	Far	1330	2260	1710	646.3
sub01	1	1	1	High	8	Far	1670	2720	2080	544.7
sub01	1	1	1	Low	8	Far	1350	2290	1760	586.7
sub01	1	1	1	High	9	Close	1560	2660	1970	510.5
sub01	1	1	1	Low	9	Far	1600	2700	1900	601
sub01	1	1	1	High	10	Close	1500	2710	1920	555.7
sub01	1	1	1	Low	10	Close	1390	2350	1780	566.7
sub01	1	1	1	High	11	Close	1470	2560	1880	535.5
sub01	1	1	1	Low	11	Close	1320	2380	1640	532.1
sub01	1	1	1	High	12	Far	1290	2690	2100	607.4
sub01	1	1	1	High	13	Far	1510	2610	1890	575.7
sub01	1	1	1	Low	13	Far	1350	2390	1740	544.8
sub01	1	1	1	High	14	Close	1470	2500	1890	584.2
sub01	1	1	1	Low	14	Close	1240	2240	1650	559.6
sub01	1	1	1	High	15	Far	1360	2560	1750	592.1
sub01	1	1	1	Low	15	Far	1370	2230	1680	583.2
sub01	1	1	1	High	16	Close	1480	2500	1890	589.6
sub01	1	1	1	Low	16	Close	1630	2760	2010	560.2
sub01	1	1	1	High	17	Far	1340	2330	1750	622
sub01	1	1	1	Low	17	Far	1470	2490	1890	544.2
sub01	1	1	1	High	18	Close	1330	2380	1760	556.8
sub01	1	1	1	Low	18	Far	1490	2420	1830	567.5
sub01	1	1	1	High	19	Far	1350	2340	1750	620.3
sub01	1	1	1	Low	19	Far	1400	2460	1810	599.6
sub02	2	1	1	High	0	Close	1700	2860	2190	492
sub02	2	1	1	Low	0	Close	1830	3070	2360	496.6
sub02	2	1	1	High	1	Far	1580	2540	2000	503
sub02	2	1	1	Low	1	Close	1780	2810	2210	477.9
sub02	2	1	1	High	2	Close	1430	2400	1800	573.9
sub02	2	1	1	Low	2	Far	1790	2970	2310	463.8
sub02	2	1	1	High	3	Close	1660	2700	2110	525.6
sub02	2	1	1	Low	3	Far	1410	2400	1820	488.7
sub02	2	1	1	Neutral_dummy	3	Close	1910	3070	2380	427.7
sub02	2	1	1	High	4	Far	1570	2630	2060	542.3
sub02	2	1	1	Low	4	Far	1630	2770	2230	502.8
sub02	2	1	1	Neutral_dummy	4	Far	1720	2890	2250	437.9
sub02	2	1	1	High	5	Close	1580	2570	1960	514.1
sub02	2	1	1	Low	5	Close	1680	2640	2080	510.1
sub02	2	1	1	Neutral_dummy	5	Far	2080	3230	2480	425.5
sub02	2	1	1	High	6	Close	1530	2530	1930	514.1
sub02	2	1	1	Neutral_dummy	6	Close	2060	3150	2590	503.6
sub02	2	1	1	High	7	Close	1330	2380	1790	560.1
sub02	2	1	1	Low	7	Close	1690	2750	2100	541.2
sub02	2	1	1	Neutral_dummy	7	Close	1900	3130	2320	461.3
sub02	2	1	1	High	8	Close	1400	2350	1840	565.1
sub02	2	1	1	Low	8	Close	1630	2760	1980	552
sub02	2	1	1	Neutral_dummy	8	Close	1570	2610	2050	511
sub02	2	1	1	High	9	Close	1430	2440	1870	533.4
sub02	2	1	1	Low	9	Far	1520	2450	1910	544.4
sub02	2	1	1	Neutral_dummy	9	Close	1770	2860	2340	495.5
sub02	2	1	1	Low	10	Far	1680	2730	2150	536.1
sub02	2	1	1	Neutral_dummy	10	Close	1780	3030	2350	466.3
sub02	2	1	1	High	11	Far	1350	2260	1730	585.7
sub02	2	1	1	Low	11	Close	1540	2640	1920	556.1
sub02	2	1	1	Neutral_dummy	11	Close	1820	2780	2190	512.9
sub02	2	1	1	High	12	Close	1630	2610	2050	572.2
sub02	2	1	1	Low	12	Close	1530	2580	2000	516.2
sub02	2	1	1	Neutral_dummy	12	Far	1780	2900	2330	484.6
sub02	2	1	1	High	13	Close	1760	2670	2110	614.5
sub02	2	1	1	Low	13	Close	1450	2410	1880	523
sub02	2	1	1	Neutral_dummy	13	Far	1770	2830	2220	481.3
sub02	2	1	1	High	14	Far	1680	2560	2070	608.8
sub02	2	1	1	Low	14	Far	1450	2460	1900	558.5
sub02	2	1	1	Neutral_dummy	14	Far	1670	2670	2090	537.7
sub02	2	1	1	High	15	Far	1280	2200	1670	604.1
sub02	2	1	1	Neutral_dummy	15	Close	1690	2700	2150	546
sub02	2	1	1	High	16	Far	1390	2500	1800	527.2
sub02	2	1	1	Low	16	Far	1830	2790	2260	525.8
sub02	2	1	1	Neutral_dummy	16	Far	1340	2400	1770	533.7
sub02	2	1	1	High	17	Far	1620	2620	2090	484.9
sub02	2	1	1	Neutral_dummy	17	Far	1490	2450	1880	546.9
sub02	2	1	1	High	18	Far	1440	2430	1850	551.2
sub02	2	1	1	Low	18	Close	1370	2380	1880	491.6
sub02	2	1	1	Neutral_dummy	18	Close	1750	2900	2200	528.8
sub02	2	1	1	High	19	Far	1770	2850	2230	454.8
sub02	2	1	1	Low	19	Far	1430	2480	1970	559.8
sub02	2	1	1	Neutral_dummy	19	Far	1960	3000	2310	514.6
sub03	1	2	2	High	0	Close	1530	2730	1840	599.8
sub03	1	2	2	Low	0	Close	1550	2930	1870	519.8
sub03	1	2	2	Neutral_dummy	0	Close	1680	3080	2110	369.5
sub03	1	2	2	High	1	Close	1490	2440	1770	582.2
sub03	1	2	2	Low	1	Far	1830	3160	2260	500.3
sub03	1	2	2	Neutral_dummy	1	Close	1820	3410	2400	470
sub03	1	2	2	High	2	Far	1340	2350	1650	594.2
sub03	1	2	2	High	3	Far	1200	2240	1540	584.1
sub03	1	2	2	Low	3	Far	1490	2620	1880	467.9
sub03	1	2	2	Neutral_dummy	3	Far	2250	3500	2610	520
sub03	1	2	2	High	4	Far	1410	2550	1700	562.1
sub03	1	2	2	Low	4	Close	1440	2560	1820	469.9
sub03	1	2	2	Neutral_dummy	4	Far	1830	2990	2270	523.4
sub03	1	2	2	High	5	Far	1280	2560	1560	529.5
sub03	1	2	2	Low	5	Far	1580	2840	2160	456.6
sub03	1	2	2	Neutral_dummy	5	Close	1990	3420	2500	519
sub03	1	2	2	High	6	Far	1400	2620	1910	493.9
sub03	1	2	2	Low	6	Close	1380	2450	1740	467.6
sub03	1	2	2	High	7	Close	1200	2350	1520	540.3
sub03	1	2	2	Low	7	Close	1380	2600	1690	549.3
sub03	1	2	2	High	8	Close	1510	2850	1860	442.2
sub03	1	2	2	Low	8	Far	1280	2460	1740	562.1
sub03	1	2	2	Neutral_dummy	8	Far	1870	3010	2270	537.5
sub03	1	2	2	Low	9	Close	1510	2680	1830	513.9
sub03	1	2	2	Neutral_dummy	9	Close	2410	3610	2870	518.2
sub03	1	2	2	High	10	Close	1290	2440	1710	516.3
sub03	1	2	2	Low	10	Far	1490	2570	1810	563.4
sub03	1	2	2	Low	11	Close	1390	2460	1750	557.3
sub03	1	2	2	High	12	Close	1650	2870	2170	459.8
sub03	1	2	2	Low	12	Close	1080	2120	1380	609.2
sub03	1	2	2	Neutral_dummy	12	Close	1880	3150	2180	589.8
sub03	1	2	2	High	13	Close	1400	2500	1730	643.5
sub03	1	2	2	High	14	Far	1150	2450	1550	527.1
sub03	1	2	2	Low	14	Far	1360	2380	1720	585.1
sub03	1	2	2	Neutral_dummy	14	Far	1780	2880	2170	523
sub03	1	2	2	High	15	Far	1440	2540	1800	583.1
sub03	1	2	2	Low	15	Far	1560	2760	1900	566.4
sub03	1	2	2	Neutral_dummy	15	Close	1880	3320	2570	471.5
sub03	1	2	2	High	16	Close	1350	2390	1650	565.2
sub03	1	2	2	Neutral_dummy	16	Far	1520	2700	1860	553.4
sub03	1	2	2	High	17	Close	1450	2720	1780	539.5
sub03	1	2	2	Low	17	Close	1690	2650	2010	565.7
sub03	1	2	2	High	18	Far	1360	2490	1700	544.4
sub03	1	2	2	Low	18	Far	1190	2330	1610	536.8
sub03	1	2	2	Neutral_dummy	18	Far	1910	3100	2330	467.5
sub03	1	2	2	High	19	Far	1360	2410	1690	572.8
sub03	1	2	2	Low	19	Far	1570	2570	1900	564.2
sub03	1	2	2	Neutral_dummy	19	Far	1560	2550	2130	557.4
sub04	1	2	2	High	0	Close	1320	2210	1710	592.4
sub04	1	2	2	Low	0	Far	1300	2220	1710	549.5
sub04	1	2	2	High	1	Far	1120	2130	1470	617.3
sub04	1	2	2	Neutral_dummy	1	Far	1290	2520	1910	465.5
sub04	1	2	2	High	2	Far	1140	2220	1600	540.8
sub04	1	2	2	Low	2	Close	990	1990	1470	550.5
sub04	1	2	2	Neutral_dummy	2	Far	1600	2870	2110	471.2
sub04	1	2	2	High	3	Close	1230	2250	1580	611.5
sub04	1	2	2	Low	3	Close	980	1880	1370	614.1
sub04	1	2	2	Neutral_dummy	3	Close	1260	2250	1690	507.4
sub04	1	2	2	High	4	Close	1130	2120	1580	586.2
sub04	1	2	2	Low	4	Close	1010	1980	1410	551.6
sub04	1	2	2	Neutral_dummy	4	Far	1320	2440	1770	530.2
sub04	1	2	2	High	5	Close	1090	2020	1520	555.7
sub04	1	2	2	Low	5	Close	980	1990	1400	583
sub04	1	2	2	Neutral_dummy	5	Close	1250	2340	1730	514.7
sub04	1	2	2	High	6	Far	960	1970	1310	612.6
sub04	1	2	2	Low	6	Far	900	1780	1250	615.5
sub04	1	2	2	Neutral_dummy	6	Close	1140	2240	1620	484.3
sub04	1	2	2	High	7	Far	1070	2000	1440	579
sub04	1	2	2	Neutral_dummy	7	Far	1230	2360	1760	452.9
sub04	1	2	2	High	8	Close	1150	2140	1610	566.8
sub04	1	2	2	Low	8	Close	990	1980	1330	596.9
sub04	1	2	2	Neutral_dummy	8	Close	1440	2460	1910	500.9
sub04	1	2	2	High	9	Far	930	1800	1320	563.1
sub04	1	2	2	Low	9	Far	1000	1970	1370	615.2
sub04	1	2	2	Neutral_dummy	9	Close	1360	2450	1850	520.3
sub04	1	2	2	High	10	Far	960	1870	1400	587.6
sub04	1	2	2	Low	10	Far	950	1810	1330	604
sub04	1	2	2	Neutral_dummy	10	Far	1330	2340	1780	530.4
sub04	1	2	2	High	11	Close	1100	2010	1480	593.8
sub04	1	2	2	Low	11	Far	1030	2010	1430	569.1
sub04	1	2	2	Neutral_dummy	11	Far	1110	2340	1540	547.6
sub04	1	2	2	High	12	Close	1210	2220	1660	596.6
sub04	1	2	2	Low	12	Far	1040	1850	1340	642.1
sub04	1	2	2	Neutral_dummy	12	Far	1220	2200	1640	546.2
sub04	1	2	2	High	13	Close	1040	2170	1430	588
sub04	1	2	2	Low	13	Close	890	1820	1220	647.1
sub04	1	2	2	Neutral_dummy	13	Far	1060	2030	1500	518.2
sub04	1	2	2	High	14	Far	800	1780	1170	670.1
sub04	1	2	2	Low	14	Close	1100	2020	1490	559.6
sub04	1	2	2	Neutral_dummy	14	Close	1110	2110	1530	517
sub04	1	2	2	High	15	Close	920	1840	1310	568
sub04	1	2	2	Low	15	Close	1050	1950	1430	532.9
sub04	1	2	2	Neutral_dummy	15	Close	1000	2010	1430	527.4
sub04	1	2	2	High	16	Far	1200	2170	1610	554.6
sub04	1	2	2	Low	16	Far	940	1830	1360	549
sub04	1	2	2	Neutral_dummy	16	Close	1250	2300	1710	567.9
sub04	1	2	2	High	17	Far	1170	2140	1520	634.5
sub04	1	2	2	Low	17	Far	980	1830	1320	677.8
sub04	1	2	2	Neutral_dummy	17	Close	1210	2200	1710	583.5
sub04	1	2	2	High	18	Close	1020	1910	1350	658.6
sub04	1	2	2	Neutral_dummy	18	Close	1030	1980	1470	550.7
sub04	1	2	2	High	19	Far	1190	2170	1580	535
sub04	1	2	2	Low	19	Far	1050	1920	1360	615.8
sub04	1	2	2	High	20	Far	1190	2220	1580	575.8
sub04	1	2	2	Neutral_dummy	20	Far	1010	1960	1450	574.4
sub04	1	2	2	High	21	Far	1120	1990	1490	598.7
sub04	1	2	2	Low	21	Close	1060	1980	1490	541.4
sub04	1	2	2	Neutral_dummy	21	Far	1000	1940	1420	589.5
sub04	1	2	2	High	22	Far	970	2000	1290	625.9
sub04	1	2	2	Low	22	Far	1050	2080	1490	620.1
sub04	1	2	2	Neutral_dummy	22	Close	1020	2070	1390	604.7
sub04	1	2	2	High	23	Close	850	1730	1190	582.7
sub04	1	2	2	Low	23	Far	990	1870	1350	572.9
sub04	1	2	2	Neutral_dummy	23	Far	950	1840	1350	558.8
sub04	1	2	2	High	24	Close	1050	2050	1420	600.4
sub04	1	2	2	Low	24	Close	920	1820	1310	605.3
sub04	1	2	2	Neutral_dummy	24	Far	990	1780	1360	599.7
sub04	1	2	2	High	25	Close	1050	1980	1400	590
sub04	1	2	2	Low	25	Far	1070	1890	1430	586.5
sub04	1	2	2	Neutral_dummy	25	Close	1040	1980	1410	608.2
sub04	1	2	2	High	26	Far	1070	2060	1470	571.9
sub04	1	2	2	Low	26	Far	1020	1830	1400	624.7
sub04	1	2	2	Neutral_dummy	26	Far	1130	2010	1560	553.1
sub04	1	2	2	High	27	Close	880	1780	1300	595.2
sub04	1	2	2	Low	27	Far	1180	1980	1570	599.9
sub04	1	2	2	Neutral_dummy	27	Close	970	1860	1400	596.8
sub04	1	2	2	High	28	Far	1020	2050	1420	578.8
sub04	1	2	2	Low	28	Close	1070	1880	1450	618.1
sub04	1	2	2	Neutral_dummy	28	Close	1090	2050	1540	619.1
sub04	1	2	2	High	29	Close	1000	1890	1330	615.3
sub04	1	2	2	Low	29	Far	1030	1890	1390	573.7
sub04	1	2	2	Neutral_dummy	29	Far	1300	2220	1770	553.3
sub05	2	1	2	Low	0	Far	1530	2690	1910	566.5
sub05	2	1	2	High	1	Close	1380	2560	1770	480.5
sub05	2	1	2	Low	1	Close	1500	2750	1890	522.8
sub05	2	1	2	Neutral_dummy	1	Close	1750	2980	2210	486.3
sub05	2	1	2	Low	2	Close	1780	3080	2200	529.7
sub05	2	1	2	Neutral_dummy	2	Close	1680	3200	2090	465
sub05	2	1	2	High	3	Far	1260	2280	1640	503.9
sub05	2	1	2	Neutral_dummy	3	Far	1780	3420	2280	469.9
sub05	2	1	2	High	4	Far	1430	2630	1880	471.8
sub05	2	1	2	Low	4	Far	1290	2490	1720	432.8
sub05	2	1	2	High	5	Far	1130	2370	1610	503.2
sub05	2	1	2	Low	5	Close	1430	2810	1950	458.3
sub05	2	1	2	Neutral_dummy	5	Far	1540	3130	2090	467.8
sub05	2	1	2	High	6	Far	1250	2420	1640	564.4
sub05	2	1	2	Low	6	Far	1700	2980	2170	454.7
sub05	2	1	2	Neutral_dummy	6	Close	1560	2840	1920	523.7
sub05	2	1	2	High	7	Close	1570	2730	1980	481.6
sub05	2	1	2	Neutral_dummy	7	Far	1550	2780	1940	491.7
sub05	2	1	2	High	8	Far	1250	2680	1730	487.7
sub05	2	1	2	Low	8	Far	1730	3200	2200	482.6
sub05	2	1	2	Neutral_dummy	8	Far	1680	2990	2150	512.1
sub05	2	1	2	High	9	Far	1740	2870	2120	556.2
sub05	2	1	2	Low	9	Close	1600	3060	2030	490.4
sub05	2	1	2	Neutral_dummy	9	Close	1680	3270	2030	493.1
sub05	2	1	2	High	10	Close	1230	2200	1620	548.2
sub05	2	1	2	Low	10	Close	1570	2820	2010	483.4
sub05	2	1	2	Neutral_dummy	10	Far	1680	2930	2170	457.9
sub05	2	1	2	High	11	Far	1500	2570	1940	508.5
sub05	2	1	2	Low	11	Far	1560	2730	1990	546.9
sub05	2	1	2	Neutral_dummy	11	Close	1720	3240	2220	486.3
sub05	2	1	2	High	12	Far	1480	2690	1960	536.4
sub05	2	1	2	Low	12	Far	1480	2790	1960	548.9
sub05	2	1	2	Neutral_dummy	12	Close	1450	2960	1930	451.2
sub05	2	1	2	High	13	Far	1410	2460	1830	539.1
sub05	2	1	2	Low	13	Far	1420	2630	1810	551.7
sub05	2	1	2	Neutral_dummy	13	Far	1750	3160	2240	432.8
sub05	2	1	2	High	14	Close	1490	2650	1810	591.5
sub05	2	1	2	Low	14	Far	1640	2940	2090	512.6
sub05	2	1	2	Neutral_dummy	14	Close	2040	3550	2590	448.8
sub05	2	1	2	High	15	Close	1430	2690	1910	536.1
sub05	2	1	2	Low	15	Far	1380	2540	1790	509.7
sub05	2	1	2	Neutral_dummy	15	Far	1820	3300	2310	560.8
sub05	2	1	2	High	16	Close	1560	2770	1970	584.9
sub05	2	1	2	Low	16	Far	1520	2740	1840	500.4
sub05	2	1	2	Neutral_dummy	16	Close	2070	3480	2490	457.4
sub05	2	1	2	High	17	Far	1390	2520	1770	570.3
sub05	2	1	2	Low	17	Far	1690	2980	2110	492.2
sub05	2	1	2	Neutral_dummy	17	Far	1830	3270	2340	420.4
sub05	2	1	2	High	18	Close	1420	2500	1800	567.2
sub05	2	1	2	Low	18	Close	1290	2620	1750	499.4
sub05	2	1	2	High	19	Close	1520	2870	1920	556.7
sub05	2	1	2	High	20	Close	1490	2920	1960	522.7
sub05	2	1	2	Low	20	Close	1560	2840	1960	502.7
sub05	2	1	2	Neutral_dummy	20	Close	1600	2920	2130	481.6
sub05	2	1	2	High	21	Close	1740	2980	2170	546
sub05	2	1	2	Low	21	Close	1640	2790	2020	527.4
sub05	2	1	2	Neutral_dummy	21	Close	1960	3460	2400	459.6
sub05	2	1	2	High	22	Close	1700	2980	2100	554.6
sub05	2	1	2	Low	22	Far	1520	3080	1990	501.4
sub05	2	1	2	High	23	Close	1500	2810	1930	472.5
sub05	2	1	2	Low	23	Close	1430	2690	1850	515.4
sub05	2	1	2	Neutral_dummy	23	Close	1600	2920	2060	510.9
sub05	2	1	2	Low	24	Close	1400	2690	1750	543.4
sub05	2	1	2	Neutral_dummy	24	Close	1860	3370	2330	432.1
sub05	2	1	2	High	25	Close	1380	2640	1830	510.3
sub05	2	1	2	Low	25	Close	1370	2730	1760	530.7
sub05	2	1	2	Neutral_dummy	25	Close	1700	3040	2140	452.8
sub05	2	1	2	High	26	Close	1460	2740	1880	533.9
sub05	2	1	2	Neutral_dummy	26	Far	1530	2680	1990	501.3
sub05	2	1	2	High	27	Far	1590	2800	1980	536.6
sub05	2	1	2	Low	27	Far	2000	3390	2410	432.2
sub05	2	1	2	Neutral_dummy	27	Close	1530	2850	1930	502.2
sub05	2	1	2	High	28	Far	1610	2830	1970	492.3
sub05	2	1	2	Low	28	Close	1560	2760	2020	478.5
sub05	2	1	2	Neutral_dummy	28	Far	1490	3050	1860	478.5
sub05	2	1	2	High	29	Far	1490	2640	1920	508.7
sub05	2	1	2	Low	29	Close	1810	3260	2220	470.6
sub05	2	1	2	Neutral_dummy	29	Far	1730	3310	2200	461.1
sub06	1	1	1	High	0	Far	1600	2620	2000	491
sub06	1	1	1	Low	0	Close	1470	2570	1910	461
sub06	1	1	1	Neutral_dummy	0	Far	1870	3110	2420	467.5
sub06	1	1	1	High	1	Far	1310	2480	1900	461.9
sub06	1	1	1	Low	1	Far	1500	2680	1990	523.2
sub06	1	1	1	Neutral_dummy	1	Far	1570	2690	2030	505.3
sub06	1	1	1	High	2	Far	1520	2660	1930	492.1
sub06	1	1	1	Low	2	Far	1710	2730	2160	453.1
sub06	1	1	1	Neutral_dummy	2	Close	1570	2590	1990	529.3
sub06	1	1	1	High	3	Close	1360	2490	1760	473.1
sub06	1	1	1	Low	3	Far	1710	2800	2220	495.6
sub06	1	1	1	Neutral_dummy	3	Close	1460	2670	2000	464.3
sub06	1	1	1	High	4	Far	1470	2570	1940	525.5
sub06	1	1	1	Low	4	Far	1470	2560	1960	447.7
sub06	1	1	1	Neutral_dummy	4	Close	1580	2750	1990	504.8
sub06	1	1	1	High	5	Far	1470	2800	1970	503.2
sub06	1	1	1	Low	5	Far	1610	2840	2110	426.9
sub06	1	1	1	Neutral_dummy	5	Far	1450	2460	1880	524.9
sub06	1	1	1	High	6	Close	1440	2610	2010	472.8
sub06	1	1	1	Low	6	Far	1670	2810	2150	465.3
sub06	1	1	1	Neutral_dummy	6	Far	1500	2800	2140	477.6
sub06	1	1	1	High	7	Far	1530	2630	1990	516.7
sub06	1	1	1	Low	7	Close	1470	2590	1930	492.2
sub06	1	1	1	Neutral_dummy	7	Close	1640	3030	2150	429
sub06	1	1	1	High	8	Close	1510	2650	2000	509
sub06	1	1	1	Low	8	Close	1920	3030	2390	510.9
sub06	1	1	1	Neutral_dummy	8	Far	1430	2730	1910	447.4
sub06	1	1	1	High	9	Far	1620	2870	2090	565.7
sub06	1	1	1	Low	9	Far	1520	2600	1930	493.9
sub06	1	1	1	Neutral_dummy	9	Far	1370	2670	1850	495.7
sub06	1	1	1	High	10	Close	1540	2670	2210	524
sub06	1	1	1	Low	10	Close	1620	2630	2000	499.8
sub06	1	1	1	Neutral_dummy	10	Close	1510	2620	1990	482.7
sub06	1	1	1	High	11	Close	1790	2910	2350	488.7
sub06	1	1	1	Low	11	Close	1530	2650	2000	456.9
sub06	1	1	1	Neutral_dummy	11	Far	1310	2450	1870	497.6
sub06	1	1	1	High	12	Close	1600	2680	2100	541.7
sub06	1	1	1	Low	12	Close	1460	2610	1940	526.6
sub06	1	1	1	Neutral_dummy	12	Close	1340	2620	1910	454.8
sub06	1	1	1	High	13	Close	1730	2940	2240	448.4
sub06	1	1	1	Low	13	Far	1400	2480	1930	476.1
sub06	1	1	1	Neutral_dummy	13	Far	1280	2550	1800	449.5
sub06	1	1	1	High	14	Close	1700	2970	2140	447.2
sub06	1	1	1	Low	14	Close	1460	2560	1960	496.9
sub06	1	1	1	Neutral_dummy	14	Far	1480	2750	2100	411.1
sub06	1	1	1	High	15	Close	1590	2700	2120	469
sub06	1	1	1	Low	15	Close	1440	2540	1890	497
sub06	1	1	1	Neutral_dummy	15	Far	1580	2870	2060	459.3
sub06	1	1	1	High	16	Far	1780	2940	2290	473.1
sub06	1	1	1	Low	16	Far	1420	2620	1910	535.5
sub06	1	1	1	Neutral_dummy	16	Close	1440	2670	1980	532.3
sub06	1	1	1	High	17	Close	1730	2820	2200	503.7
sub06	1	1	1	Low	17	Close	1390	2600	1980	536.1
sub06	1	1	1	Neutral_dummy	17	Far	1570	2870	2160	502.9
sub06	1	1	1	High	18	Close	1770	2960	2350	457.6
sub06	1	1	1	Low	18	Close	1430	2520	1910	525.5
sub06	1	1	1	Neutral_dummy	18	Close	1460	2660	2070	490.9
sub06	1	1	1	High	19	Far	1800	2790	2180	528
sub06	1	1	1	Low	19	Far	1590	2630	2070	507.8
sub06	1	1	1	Neutral_dummy	19	Close	1640	2800	2220	451.2
sub06	1	1	1	High	20	Close	1840	2890	2300	536.1
sub06	1	1	1	Low	20	Close	1520	2520	1970	525.5
sub06	1	1	1	Neutral_dummy	20	Close	1560	2940	2340	410.4
sub06	1	1	1	High	21	Far	1480	2510	1900	431.9
sub06	1	1	1	Low	21	Far	1680	2820	2140	487.9
sub06	1	1	1	Neutral_dummy	21	Close	1370	2550	1960	513.5
sub06	1	1	1	High	22	Close	1710	2870	2280	476.9
sub06	1	1	1	Low	22	Close	1480	2580	1960	517.5
sub06	1	1	1	Neutral_dummy	22	Close	1500	2530	2000	565.6
sub06	1	1	1	High	23	Close	1480	2590	2000	466.7
sub06	1	1	1	Low	23	Far	1450	2630	2060	515
sub06	1	1	1	Neutral_dummy	23	Far	1600	2590	2050	556.6
sub06	1	1	1	High	24	Far	1650	2690	2040	436.9
sub06	1	1	1	Low	24	Close	1470	2570	1920	496.7
sub06	1	1	1	Neutral_dummy	24	Close	1740	2690	2250	541.1
sub06	1	1	1	High	25	Close	1730	3030	2310	508.2
sub06	1	1	1	Low	25	Close	1420	2410	1890	542.7
sub06	1	1	1	Neutral_dummy	25	Far	1580	2660	2060	463
sub06	1	1	1	High	26	Far	1450	2480	1910	484.3
sub06	1	1	1	Low	26	Far	1280	2460	1760	497.6
sub06	1	1	1	Neutral_dummy	26	Far	1540	2630	2120	566.7
sub06	1	1	1	High	27	Far	1520	2740	2110	489.5
sub06	1	1	1	Low	27	Close	1260	2320	1810	463
sub06	1	1	1	Neutral_dummy	27	Close	1430	2600	1960	427
sub06	1	1	1	High	28	Far	1460	2590	1970	494.3
sub06	1	1	1	Low	28	Far	1240	2370	1720	466.9
sub06	1	1	1	Neutral_dummy	28	Far	1580	2700	2130	452.3
sub06	1	1	1	High	29	Far	1510	2520	1980	536
sub06	1	1	1	Low	29	Far	1540	2650	2060	468.6
sub06	1	1	1	Neutral_dummy	29	Close	1690	2800	2220	466.2
sub07	1	1	1	High	0	Close	1460	2700	1900	448
sub07	1	1	1	Low	0	Far	1520	2750	1960	460.7
sub07	1	1	1	Neutral_dummy	0	Far	1890	3060	2430	388.6
sub07	1	1	1	Low	1	Close	1350	2490	1840	435.3
sub07	1	1	1	Neutral_dummy	1	Close	1630	2960	2360	308
sub07	1	1	1	High	2	Close	1180	2220	1630	445.4
sub07	1	1	1	Low	2	Close	1550	2600	1940	481.4
sub07	1	1	1	Neutral_dummy	2	Far	1770	3280	2330	385.6
sub07	1	1	1	High	3	Far	1350	2230	1770	562.7
sub07	1	1	1	Low	3	Far	1450	2540	1860	453.4
sub07	1	1	1	Neutral_dummy	4	Close	1810	2890	2360	541.7
sub07	1	1	1	High	5	Close	1400	2380	1750	552.4
sub07	1	1	1	Neutral_dummy	5	Close	1450	2620	2060	507.8
sub07	1	1	1	Low	6	Close	1470	2660	1880	488.3
sub07	1	1	1	Neutral_dummy	6	Far	1670	2950	2150	440.2
sub07	1	1	1	High	7	Far	1350	2350	1800	549.2
sub07	1	1	1	Low	7	Close	1720	2650	2160	483.6
sub07	1	1	1	Neutral_dummy	7	Close	1500	2590	2050	492
sub07	1	1	1	High	8	Far	1410	2460	1890	499.8
sub07	1	1	1	Low	8	Far	1360	2490	1990	403
sub07	1	1	1	Neutral_dummy	8	Close	1480	2440	1990	499.3
sub07	1	1	1	Low	9	Far	1270	2400	1860	419.3
sub07	1	1	1	Neutral_dummy	9	Far	1330	2330	1840	486.4
sub07	1	1	1	High	10	Far	1370	2380	1820	484.9
sub07	1	1	1	Low	10	Close	1620	2810	2190	463.9
sub07	1	1	1	Neutral_dummy	10	Close	1410	2490	1940	449.5
sub07	1	1	1	Low	11	Close	1940	3020	2380	446.2
sub07	1	1	1	Neutral_dummy	11	Close	1490	2720	2090	368.8
sub07	1	1	1	Low	12	Far	1560	2720	2030	424.4
sub07	1	1	1	Neutral_dummy	12	Close	2300	3450	2830	435.2
sub07	1	1	1	High	13	Close	1500	2480	2000	454.9
sub07	1	1	1	Low	13	Close	1310	2330	1670	496.3
sub07	1	1	1	Neutral_dummy	13	Far	1920	3000	2380	420.4
sub07	1	1	1	High	14	Far	1530	2580	2080	450
sub07	1	1	1	Low	14	Far	1350	2270	1720	506.2
sub07	1	1	1	Neutral_dummy	14	Far	1650	2810	2140	455.7
sub07	1	1	1	High	15	Far	1450	2630	1900	491.2
sub07	1	1	1	Low	15	Close	1330	2400	1760	475.4
sub07	1	1	1	Neutral_dummy	15	Far	2120	3030	2520	525.9
sub07	1	1	1	High	16	Close	1350	2340	1780	503.5
sub07	1	1	1	Low	16	Far	1160	2220	1600	489.4
sub07	1	1	1	Neutral_dummy	16	Close	1800	2880	2270	414.8
sub07	1	1	1	High	17	Close	1210	2190	1680	527
sub07	1	1	1	Low	17	Close	1070	2120	1540	461.6
sub07	1	1	1	Neutral_dummy	17	Close	1380	2560	1860	408.3
sub07	1	1	1	High	18	Far	1540	2570	1980	491.7
sub07	1	1	1	Neutral_dummy	18	Far	1880	3160	2430	419.2
sub07	1	1	1	High	19	Far	1530	2680	1970	504.2
sub07	1	1	1	Low	19	Close	1630	2840	2100	427.5
sub07	1	1	1	Low	20	Close	1580	2630	2010	472.5
sub07	1	1	1	Neutral_dummy	20	Far	1760	2780	2170	506.1
sub07	1	1	1	Low	21	Far	1310	2220	1770	484.8
sub07	1	1	1	Neutral_dummy	21	Far	1510	2540	1980	541.3
sub07	1	1	1	High	22	Far	1680	2810	2140	443
sub07	1	1	1	Low	22	Close	1680	2660	2160	490.9
sub07	1	1	1	High	23	Far	1350	2300	1790	496.2
sub07	1	1	1	Low	23	Close	1230	2260	1710	483.9
sub07	1	1	1	Neutral_dummy	23	Close	1630	2640	2100	527
sub07	1	1	1	High	24	Close	1300	2400	1810	481.3
sub07	1	1	1	Low	24	Far	1550	2600	2020	444.7
sub07	1	1	1	Neutral_dummy	24	Close	1660	2750	2120	407.6
sub07	1	1	1	High	25	Close	1330	2340	1840	501.2
sub07	1	1	1	Low	25	Far	1330	2420	1890	480.1
sub07	1	1	1	Neutral_dummy	25	Far	1770	2640	2230	520.3
sub07	1	1	1	High	26	Close	1250	2240	1750	464.6
sub07	1	1	1	Low	26	Far	1500	2540	2020	461.1
sub07	1	1	1	Neutral_dummy	26	Far	1680	2930	2190	474.8
sub07	1	1	1	High	27	Close	1490	2720	1960	539.7
sub07	1	1	1	Low	27	Far	1450	2490	1870	495.6
sub07	1	1	1	Neutral_dummy	27	Close	1630	2760	2020	523.6
sub07	1	1	1	High	28	Far	1350	2410	1820	474.2
sub07	1	1	1	Low	28	Far	1030	2090	1450	523.3
sub07	1	1	1	Neutral_dummy	28	Far	2000	2820	2330	572.3
sub07	1	1	1	High	29	Far	1110	2120	1610	505.3
sub07	1	1	1	Low	29	Far	960	1880	1370	554.7
sub07	1	1	1	Neutral_dummy	29	Far	1700	2760	2180	538.6
sub08	1	2	1	High	0	Far	1520	2720	2010	380.3
sub08	1	2	1	Low	0	Close	1600	2770	2080	388.9
sub08	1	2	1	Neutral_dummy	0	Close	1760	3130	2260	367.2
sub08	1	2	1	High	1	Close	1350	2600	1810	429.8
sub08	1	2	1	Low	1	Close	1170	2170	1610	490
sub08	1	2	1	High	2	Far	1560	2660	2010	435.5
sub08	1	2	1	Neutral_dummy	2	Close	1180	2250	1620	447.4
sub08	1	2	1	High	3	Close	1420	2630	1930	397.7
sub08	1	2	1	Low	3	Far	1050	1890	1470	548.8
sub08	1	2	1	Neutral_dummy	3	Far	1450	2680	1830	485
sub08	1	2	1	High	4	Far	1490	2500	1880	482.2
sub08	1	2	1	Low	4	Far	1290	2290	1720	455.2
sub08	1	2	1	Neutral_dummy	4	Far	1410	2700	1890	413
sub08	1	2	1	High	5	Close	1370	2530	1750	470.5
sub08	1	2	1	Low	5	Far	1300	2180	1650	536.1
sub08	1	2	1	Neutral_dummy	5	Close	1540	2740	1990	388.3
sub08	1	2	1	High	6	Close	1520	2670	1990	426.9
sub08	1	2	1	Low	6	Close	1140	2020	1540	499.2
sub08	1	2	1	Neutral_dummy	6	Far	1270	2270	1650	488.9
sub08	1	2	1	High	7	Far	1370	2600	1830	422.5
sub08	1	2	1	Low	7	Close	880	2340	1700	407.2
sub08	1	2	1	Neutral_dummy	7	Close	1250	2400	1650	346.2
sub08	1	2	1	High	8	Far	1590	2560	1980	507.6
sub08	1	2	1	Low	8	Far	1100	2200	1510	446
sub08	1	2	1	Neutral_dummy	8	Close	1730	2870	2230	347
sub08	1	2	1	High	9	Close	1520	2580	1960	422.2
sub08	1	2	1	Low	9	Far	1080	2100	1440	504
sub08	1	2	1	Neutral_dummy	9	Far	1410	2570	1950	368
sub08	1	2	1	High	10	Close	1280	2210	1690	507.5
sub08	1	2	1	Low	10	Far	1320	2300	1770	487.8
sub08	1	2	1	Neutral_dummy	10	Far	1460	2710	2010	380.4
sub08	1	2	1	High	11	Far	1220	2360	1750	444.5
sub08	1	2	1	Low	11	Close	1140	2080	1530	507.1
sub08	1	2	1	Neutral_dummy	11	Close	1360	2610	1840	388.1
sub08	1	2	1	High	12	Close	1390	2290	1740	506
sub08	1	2	1	Low	12	Close	1120	2130	1530	477.1
sub08	1	2	1	Neutral_dummy	12	Close	1310	2390	1760	438.3
sub08	1	2	1	High	13	Far	1350	2340	1750	491.9
sub08	1	2	1	Low	13	Far	1240	2280	1670	444.9
sub08	1	2	1	Neutral_dummy	13	Far	1290	2460	1690	494.6
sub08	1	2	1	High	14	Far	1210	2180	1600	497.2
sub08	1	2	1	Low	14	Close	1590	2610	2070	451
sub08	1	2	1	Neutral_dummy	14	Close	1280	2320	1730	457.1
sub08	1	2	1	Low	15	Far	1320	2250	1670	546.4
sub08	1	2	1	Neutral_dummy	15	Far	1420	2530	1900	470.5
sub08	1	2	1	High	16	Far	1420	2350	1840	499.4
sub08	1	2	1	Low	16	Close	1310	2290	1710	491.3
sub08	1	2	1	Neutral_dummy	16	Far	1190	2290	1600	376.4
sub08	1	2	1	High	17	Close	1590	2580	1910	490
sub08	1	2	1	Low	17	Far	1250	2260	1570	534.3
sub08	1	2	1	Neutral_dummy	17	Far	1540	2660	1990	433.4
sub08	1	2	1	High	18	Far	1450	2470	1870	466.3
sub08	1	2	1	Low	18	Close	1110	2020	1460	547.2
sub08	1	2	1	Neutral_dummy	18	Far	1230	2420	1670	454.7
sub08	1	2	1	High	19	Far	1320	2500	1800	383.3
sub08	1	2	1	Low	19	Far	1290	2390	1740	508.5
sub08	1	2	1	Neutral_dummy	19	Close	1190	2420	1640	446.2
sub08	1	2	1	High	20	Close	1530	2700	1950	455.3
sub08	1	2	1	Low	20	Close	1120	2160	1520	470.1
sub08	1	2	1	Neutral_dummy	20	Far	1580	2690	1990	434
sub08	1	2	1	High	21	Close	1390	2510	1810	481.6
sub08	1	2	1	Low	21	Close	1180	2200	1490	521.7
sub08	1	2	1	Neutral_dummy	21	Close	1390	2630	1940	387.1
sub08	1	2	1	High	22	Far	1340	2510	1730	495.9
sub08	1	2	1	Low	22	Far	1380	2340	1770	511.7
sub08	1	2	1	Neutral_dummy	22	Close	1430	2450	1810	473.8
sub08	1	2	1	High	23	Close	1320	2300	1740	492.3
sub08	1	2	1	Low	23	Close	1150	2100	1560	503.5
sub08	1	2	1	Neutral_dummy	23	Close	1400	2310	1760	480.8
sub08	1	2	1	High	24	Close	1440	2550	1840	514.7
sub08	1	2	1	Low	24	Close	1160	2190	1550	543.1
sub08	1	2	1	Neutral_dummy	24	Far	1360	2400	1770	438.7
sub08	1	2	1	High	25	Close	1310	2290	1640	498.4
sub08	1	2	1	Low	25	Far	1380	2450	1840	440.6
sub08	1	2	1	Neutral_dummy	25	Close	1240	2470	1690	441.7
sub08	1	2	1	High	26	Close	1290	2270	1680	512.8
sub08	1	2	1	Low	26	Close	1450	2410	1780	462.1
sub08	1	2	1	Neutral_dummy	26	Far	1340	2600	1840	432.5
sub08	1	2	1	High	27	Far	1430	2350	1810	528
sub08	1	2	1	Neutral_dummy	27	Far	1620	2730	2070	477.4
sub08	1	2	1	High	28	Far	1300	2290	1720	492.1
sub08	1	2	1	Neutral_dummy	28	Close	1390	2440	1790	467.8
sub08	1	2	1	High	29	Far	1340	2360	1740	519.5
sub08	1	2	1	Low	29	Far	1360	2830	1910	382.8
sub08	1	2	1	Neutral_dummy	29	Far	1420	2580	1910	443.4
sub09	2	2	1	Low	0	Close	1400	2480	1790	526.8
sub09	2	2	1	Neutral_dummy	0	Close	1530	2720	1850	483.6
sub09	2	2	1	High	1	Close	1520	2560	1870	529
sub09	2	2	1	Low	1	Close	1350	2540	1730	525.1
sub09	2	2	1	Neutral_dummy	1	Far	2040	3120	2390	490.8
sub09	2	2	1	High	2	Far	1510	2570	1850	502.3
sub09	2	2	1	Low	2	Close	1430	2420	1830	508.9
sub09	2	2	1	Neutral_dummy	2	Far	1500	2650	1900	456.5
sub09	2	2	1	High	3	Far	1560	2600	1870	533.3
sub09	2	2	1	Low	3	Close	1570	2730	1920	534.1
sub09	2	2	1	Neutral_dummy	3	Close	1650	2700	2000	460.5
sub09	2	2	1	High	4	Far	1480	2600	1860	477.2
sub09	2	2	1	Low	4	Far	1520	2530	1860	530.3
sub09	2	2	1	Neutral_dummy	4	Close	1380	2450	1810	442.4
sub09	2	2	1	High	5	Close	1620	2820	1980	533.1
sub09	2	2	1	Low	5	Far	1260	2440	1620	551.4
sub09	2	2	1	Neutral_dummy	5	Close	1410	2520	1760	486.8
sub09	2	2	1	High	6	Close	1630	2640	2000	507.1
sub09	2	2	1	Low	6	Far	1480	2550	1850	513.9
sub09	2	2	1	Neutral_dummy	6	Far	1480	2500	1780	546.7
sub09	2	2	1	High	7	Close	1530	2510	1890	514.6
sub09	2	2	1	Low	7	Close	1440	2460	1780	535.6
sub09	2	2	1	Neutral_dummy	7	Close	1380	2290	1690	537.9
sub09	2	2	1	High	8	Far	1900	3150	2280	483.4
sub09	2	2	1	Low	8	Far	1440	2520	1860	495.5
sub09	2	2	1	High	9	Far	1640	2770	2000	508.2
sub09	2	2	1	Low	9	Far	1270	2300	1630	498.8
sub09	2	2	1	Neutral_dummy	9	Far	1530	2650	1900	490.2
sub09	2	2	1	High	10	Far	1660	2680	2030	478.5
sub09	2	2	1	Low	10	Close	1460	2480	1770	518
sub09	2	2	1	Neutral_dummy	10	Close	1300	2580	1700	393.1
sub09	2	2	1	High	11	Close	1730	2810	2100	473.8
sub09	2	2	1	Low	11	Close	1340	2340	1680	536.3
sub09	2	2	1	Neutral_dummy	11	Close	1530	2760	1850	452.8
sub09	2	2	1	High	12	Far	1710	2750	2040	537.7
sub09	2	2	1	Low	12	Close	1830	2730	2160	539.2
sub09	2	2	1	Neutral_dummy	12	Close	1620	2630	1970	500
sub09	2	2	1	High	13	Far	1860	2890	2310	476.6
sub09	2	2	1	Low	13	Far	1620	2630	1930	556.4
sub09	2	2	1	Neutral_dummy	13	Far	1790	2860	2210	455
sub09	2	2	1	High	14	Far	1960	2940	2310	527.8
sub09	2	2	1	Low	14	Far	1500	2400	1800	546.7
sub09	2	2	1	Neutral_dummy	14	Far	1760	2790	2190	504.3
sub09	2	2	1	High	15	Close	1790	2940	2160	510.7
sub09	2	2	1	Low	15	Far	1560	2540	1920	558.1
sub09	2	2	1	Neutral_dummy	15	Far	1340	2390	1680	507.7
sub09	2	2	1	High	16	Close	1770	2680	2140	516.8
sub09	2	2	1	Neutral_dummy	16	Far	1610	2590	1940	538.9
sub09	2	2	1	High	17	Far	1530	2590	1870	528.4
sub09	2	2	1	Low	17	Far	1450	2470	1770	512
sub09	2	2	1	Neutral_dummy	17	Far	1600	2620	1960	458.1
sub09	2	2	1	High	18	Far	1820	2940	2190	481.4
sub09	2	2	1	Low	18	Far	1360	2420	1730	454.8
sub09	2	2	1	Neutral_dummy	18	Close	1730	2830	2110	466.9
sub09	2	2	1	High	19	Close	1620	2660	1950	527.3
sub09	2	2	1	Low	19	Far	1780	2720	2130	562.1
sub09	2	2	1	Neutral_dummy	19	Far	1750	2720	2060	544.3
sub09	2	2	1	High	20	Far	1640	2630	2030	509.8
sub09	2	2	1	Low	20	Close	1470	2470	1790	518.2
sub09	2	2	1	Neutral_dummy	20	Close	1830	2830	2160	458.7
sub09	2	2	1	High	21	Close	1640	2660	2000	505.3
sub09	2	2	1	Low	21	Far	1620	2550	1940	521.3
sub09	2	2	1	Neutral_dummy	21	Close	1410	2470	1810	505.9
sub09	2	2	1	High	22	Close	1570	2850	2130	512.9
sub09	2	2	1	Low	22	Close	1750	2820	2100	510.9
sub09	2	2	1	Neutral_dummy	22	Close	1500	2600	1830	498.2
sub09	2	2	1	High	23	Close	1630	2630	1960	496.3
sub09	2	2	1	Low	23	Close	1630	2600	1990	493.2
sub09	2	2	1	Neutral_dummy	23	Close	1440	2590	1810	495.4
sub09	2	2	1	High	24	Close	1840	3040	2260	473.7
sub09	2	2	1	Low	24	Close	1480	2370	1810	539.6
sub09	2	2	1	Neutral_dummy	24	Close	1250	2260	1610	516.2
sub09	2	2	1	High	25	Close	1740	2880	2120	502.8
sub09	2	2	1	Low	25	Close	1520	2480	1870	556.6
sub09	2	2	1	Neutral_dummy	25	Far	1460	2510	1850	536.8
sub09	2	2	1	High	26	Close	1730	2910	2070	535.4
sub09	2	2	1	Neutral_dummy	26	Far	1160	2110	1480	580
sub09	2	2	1	High	27	Close	1650	2650	2000	516.9
sub09	2	2	1	Neutral_dummy	27	Far	1690	2790	2100	484.6
sub09	2	2	1	High	28	Far	1570	2570	1930	506.6
sub09	2	2	1	Neutral_dummy	28	Close	1490	2510	1870	489.7
sub09	2	2	1	High	29	Far	1600	2550	1950	513.9
sub09	2	2	1	Low	29	Close	1470	2470	1800	515.8
sub09	2	2	1	Neutral_dummy	29	Far	1390	2380	1760	492.3
sub10	2	2	1	High	0	Far	1500	2710	2030	531.8
sub10	2	2	1	Low	0	Far	1500	2480	1940	586.8
sub10	2	2	1	High	1	Close	1170	2020	1520	564.3
sub10	2	2	1	Low	1	Far	1420	2340	1770	577.3
sub10	2	2	1	High	2	Far	1340	2280	1710	602.9
sub10	2	2	1	Low	2	Far	1520	2480	1890	571.1
sub10	2	2	1	High	3	Close	1210	2300	1550	646
sub10	2	2	1	Low	3	Close	1390	2550	1750	513
sub10	2	2	1	High	4	Far	1340	2290	1740	628.5
sub10	2	2	1	Low	4	Close	1290	2350	1650	588.6
sub10	2	2	1	Neutral_dummy	4	Close	1710	2910	2150	467.9
sub10	2	2	1	High	5	Far	1150	2040	1510	635.2
sub10	2	2	1	Low	5	Far	1440	2340	1780	631.5
sub10	2	2	1	Neutral_dummy	5	Far	1610	2880	1990	482.2
sub10	2	2	1	High	6	Far	1190	2240	1600	619.1
sub10	2	2	1	Low	6	Close	1510	2390	1890	602.3
sub10	2	2	1	Neutral_dummy	6	Far	1590	2650	1990	497
sub10	2	2	1	High	7	Far	1300	2090	1660	622.4
sub10	2	2	1	Low	7	Far	1210	2000	1590	624
sub10	2	2	1	Neutral_dummy	7	Close	1700	2830	2080	533
sub10	2	2	1	High	8	Close	1430	2320	1760	620.4
sub10	2	2	1	Low	8	Close	1350	2270	1730	609.9
sub10	2	2	1	Neutral_dummy	8	Far	1820	2760	2210	595.2
sub10	2	2	1	High	9	Far	1210	2140	1540	642
sub10	2	2	1	Low	9	Close	1380	2290	1800	573.7
sub10	2	2	1	Neutral_dummy	9	Close	1460	2620	1860	555.5
sub10	2	2	1	High	10	Far	1330	2210	1650	667.6
sub10	2	2	1	Low	10	Close	1110	1990	1470	561.7
sub10	2	2	1	Neutral_dummy	10	Close	1520	2430	1870	591.3
sub10	2	2	1	High	11	Far	1210	2410	1850	583.9
sub10	2	2	1	Low	11	Far	1460	2350	1870	635.8
sub10	2	2	1	Neutral_dummy	11	Far	1240	2130	1580	623.3
sub10	2	2	1	High	12	Close	1240	2050	1570	614.5
sub10	2	2	1	Low	12	Far	1530	2420	1860	628.9
sub10	2	2	1	Neutral_dummy	12	Far	1140	1980	1480	636.8
sub10	2	2	1	High	13	Close	1450	2240	1790	594.6
sub10	2	2	1	Low	13	Far	1320	2890	2220	571.9
sub10	2	2	1	Neutral_dummy	13	Far	1130	1970	1510	582.5
sub10	2	2	1	High	14	Close	1140	2040	1450	627.6
sub10	2	2	1	Low	14	Close	1350	2270	1740	582.2
sub10	2	2	1	Neutral_dummy	14	Close	1200	2050	1540	642.5
sub10	2	2	1	High	15	Close	1270	2140	1610	699.8
sub10	2	2	1	Low	15	Far	1760	2690	2190	603.3
sub10	2	2	1	Neutral_dummy	15	Far	1200	2160	1570	660.4
sub10	2	2	1	High	16	Far	1220	2040	1580	617.4
sub10	2	2	1	Low	16	Close	1610	2450	1990	610.4
sub10	2	2	1	Neutral_dummy	16	Far	1110	2100	1560	570.1
sub10	2	2	1	High	17	Close	1050	1890	1390	628.9
sub10	2	2	1	Low	17	Far	1130	2040	1500	642.1
sub10	2	2	1	Neutral_dummy	17	Far	1240	2200	1620	646.4
sub10	2	2	1	High	18	Close	1300	2150	1610	658.9
sub10	2	2	1	Low	18	Far	1600	2440	1930	597.5
sub10	2	2	1	Neutral_dummy	18	Close	1470	2560	1980	570.9
sub10	2	2	1	High	19	Close	1090	1920	1420	651.1
sub10	2	2	1	Low	19	Close	1330	2280	1730	577.9
sub10	2	2	1	Neutral_dummy	19	Close	1210	2140	1540	661.5
sub10	2	2	1	High	20	Close	1150	2000	1470	635.1
sub10	2	2	1	Low	20	Close	1380	2280	1750	555.6
sub10	2	2	1	Neutral_dummy	20	Close	1320	2160	1690	602.3
sub10	2	2	1	High	21	Close	1130	2050	1510	638.4
sub10	2	2	1	Low	21	Close	1340	2230	1730	583.9
sub10	2	2	1	Neutral_dummy	21	Close	1240	2290	1680	608.3
sub10	2	2	1	High	22	Far	1190	2070	1510	644.2
sub10	2	2	1	Low	22	Far	1320	2400	1700	580.5
sub10	2	2	1	Neutral_dummy	22	Close	1050	1980	1420	583.5
sub10	2	2	1	High	23	Close	1510	2440	1860	658.3
sub10	2	2	1	Low	23	Close	1280	2130	1690	596.2
sub10	2	2	1	Neutral_dummy	23	Far	1090	2020	1440	641.8
sub10	2	2	1	High	24	Far	1360	2330	1680	592
sub10	2	2	1	Low	24	Far	1430	2440	1920	601.5
sub10	2	2	1	Neutral_dummy	24	Far	1160	2060	1540	640.7
sub10	2	2	1	High	25	Far	1380	2510	1860	574
sub10	2	2	1	Low	25	Far	1450	2290	1840	591.9
sub10	2	2	1	Neutral_dummy	25	Close	1150	2210	1480	625.1
sub10	2	2	1	High	26	Far	1570	2400	1880	646.3
sub10	2	2	1	Neutral_dummy	26	Far	1160	2010	1500	659.3
sub10	2	2	1	High	27	Far	1410	2160	1760	642.6
sub10	2	2	1	Low	27	Far	1520	2450	1870	597.9
sub10	2	2	1	Neutral_dummy	27	Close	1210	2310	1660	602.1
sub10	2	2	1	High	28	Close	1140	2050	1510	626.7
sub10	2	2	1	Low	28	Close	1160	1910	1470	643.6
sub10	2	2	1	High	29	Close	1160	2030	1490	601.6
sub10	2	2	1	Low	29	Close	1250	2250	1640	612.1
sub10	2	2	1	Neutral_dummy	29	Far	1260	2150	1590	642.2
sub11	1	1	1	High	0	Close	1800	2910	2220	456
sub11	1	1	1	Low	0	Close	1610	2640	1970	474
sub11	1	1	1	Neutral_dummy	0	Close	1990	3290	2630	473.1
sub11	1	1	1	High	1	Close	1520	2660	1990	458.6
sub11	1	1	1	Low	1	Close	1470	2560	1790	451.2
sub11	1	1	1	Neutral_dummy	1	Far	1690	3030	2350	413.8
sub11	1	1	1	High	2	Far	1530	2820	2060	449.8
sub11	1	1	1	Low	2	Far	1510	2550	1870	461
sub11	1	1	1	Neutral_dummy	2	Far	1360	2400	1920	490
sub11	1	1	1	High	3	Far	1490	2460	1910	480
sub11	1	1	1	Low	3	Far	1360	2550	1750	447.3
sub11	1	1	1	Neutral_dummy	3	Close	1780	2940	2220	465.9
sub11	1	1	1	High	4	Close	1260	2290	1710	495.2
sub11	1	1	1	Low	4	Close	1460	2480	1830	475.1
sub11	1	1	1	High	5	Close	1370	2400	1750	512.1
sub11	1	1	1	Low	5	Far	1490	2550	1880	490.9
sub11	1	1	1	Neutral_dummy	5	Close	1550	2640	1980	500.3
sub11	1	1	1	High	6	Far	1420	2450	1850	493.1
sub11	1	1	1	Low	6	Close	1420	2490	1800	504
sub11	1	1	1	Neutral_dummy	6	Close	1400	2520	1810	531.3
sub11	1	1	1	High	7	Far	1360	2470	1830	457.7
sub11	1	1	1	Low	7	Close	1300	2520	1810	415.5
sub11	1	1	1	Neutral_dummy	7	Far	1270	2510	1780	557.1
sub11	1	1	1	High	8	Close	1320	2390	1770	462.9
sub11	1	1	1	Low	8	Far	1380	2730	1830	436.5
sub11	1	1	1	Neutral_dummy	8	Close	1330	2660	1860	416.4
sub11	1	1	1	High	9	Close	1350	2560	1730	464.2
sub11	1	1	1	Low	9	Far	1480	2630	1850	467
sub11	1	1	1	Neutral_dummy	9	Far	1390	2590	1890	465.3
sub11	1	1	1	High	10	Far	1270	2470	1670	485.4
sub11	1	1	1	Low	10	Far	1550	2560	1930	458.7
sub11	1	1	1	Neutral_dummy	10	Far	1560	2830	2140	492.2
sub11	1	1	1	High	11	Close	1530	2640	1830	480.6
sub11	1	1	1	Low	11	Far	1660	2700	2090	482.7
sub11	1	1	1	Neutral_dummy	11	Far	1550	2580	2060	494.4
sub11	1	1	1	High	12	Far	1390	2520	1820	546.9
sub11	1	1	1	Low	12	Close	1400	2540	1780	466.5
sub11	1	1	1	Neutral_dummy	12	Close	1550	2670	2060	449.8
sub11	1	1	1	High	13	Close	1370	2400	1760	560.1
sub11	1	1	1	Low	13	Far	1480	2880	1870	466.5
sub11	1	1	1	Neutral_dummy	13	Far	1470	2630	1950	465.1
sub11	1	1	1	High	14	Far	1590	2580	1960	555.9
sub11	1	1	1	Low	14	Close	1580	2770	1940	448.5
sub11	1	1	1	Neutral_dummy	14	Far	1500	2750	2070	475.2
sub11	1	1	1	High	15	Far	1270	2420	1630	479.3
sub11	1	1	1	Low	15	Close	1640	2710	2040	516.9
sub11	1	1	1	Neutral_dummy	15	Close	1520	2740	2040	460.6
sub11	1	1	1	High	16	Close	1220	2210	1580	532.5
sub11	1	1	1	Low	16	Close	1400	2460	1740	471.9
sub11	1	1	1	Neutral_dummy	16	Far	1610	2570	1980	510
sub11	1	1	1	High	17	Close	1170	2220	1490	529.8
sub11	1	1	1	Low	17	Close	1640	2870	2030	438.1
sub11	1	1	1	Neutral_dummy	17	Far	1560	2570	2040	492.6
sub11	1	1	1	High	18	Close	1300	2350	1630	556.4
sub11	1	1	1	Low	18	Far	1490	2650	1920	458.3
sub11	1	1	1	Neutral_dummy	18	Close	1190	2190	1700	493.3
sub11	1	1	1	High	19	Close	1240	2320	1580	484.7
sub11	1	1	1	Low	19	Close	1410	2570	1830	498.5
sub11	1	1	1	Neutral_dummy	19	Close	1130	2120	1540	544.9
sub11	1	1	1	High	20	Far	1190	2190	1560	525.5
sub11	1	1	1	Neutral_dummy	20	Close	1300	2270	1760	561.6
sub11	1	1	1	High	21	Far	1330	2570	1710	468.6
sub11	1	1	1	Low	21	Far	1440	2750	1970	425.2
sub11	1	1	1	Neutral_dummy	21	Close	1270	2270	1710	513.1
sub11	1	1	1	High	22	Close	1120	2160	1500	520.9
sub11	1	1	1	Low	22	Far	1730	2870	2040	473.3
sub11	1	1	1	Neutral_dummy	22	Close	1380	2410	1930	472
sub11	1	1	1	High	23	Far	1210	2420	1550	538.6
sub11	1	1	1	Low	23	Close	1410	2640	1820	446.3
sub11	1	1	1	Neutral_dummy	23	Far	1060	2110	1580	509.9
sub11	1	1	1	Low	24	Close	1640	2770	2070	414
sub11	1	1	1	Neutral_dummy	24	Far	1180	2400	1860	515
sub11	1	1	1	High	25	Far	1340	2460	1690	504
sub11	1	1	1	Low	25	Far	1570	2650	1980	454.6
sub11	1	1	1	Neutral_dummy	25	Close	1180	2180	1660	523
sub11	1	1	1	Low	26	Close	1680	2830	2090	497.5
sub11	1	1	1	Neutral_dummy	26	Far	1200	2170	1650	501.6
sub11	1	1	1	High	27	Far	1520	2530	1820	549
sub11	1	1	1	Low	27	Far	1530	2520	1900	469
sub11	1	1	1	Neutral_dummy	27	Close	1260	2360	1880	594.6
sub11	1	1	1	High	28	Close	1350	2340	1670	482.7
sub11	1	1	1	Low	28	Close	1170	2290	1530	485.3
sub11	1	1	1	Neutral_dummy	28	Close	1160	2160	1590	545.5
sub11	1	1	1	High	29	Far	1400	2430	1840	516.6
sub11	1	1	1	Low	29	Far	1380	2380	1750	492
sub12	1	2	1	High	0	Far	1260	2440	1650	438.5
sub12	1	2	1	Low	0	Far	1330	2460	1820	426.2
sub12	1	2	1	High	1	Close	1200	2250	1660	478.8
sub12	1	2	1	Low	1	Far	1150	2120	1560	486.2
sub12	1	2	1	High	2	Close	1260	2220	1640	563.9
sub12	1	2	1	Low	2	Far	1070	2040	1520	497.7
sub12	1	2	1	Neutral_dummy	2	Close	1530	2440	1880	578.3
sub12	1	2	1	High	3	Far	1070	2020	1470	577.2
sub12	1	2	1	Low	3	Close	940	1880	1370	501.6
sub12	1	2	1	Neutral_dummy	3	Close	1380	2550	1750	555.4
sub12	1	2	1	High	4	Far	980	2010	1380	567.5
sub12	1	2	1	Low	4	Far	1090	2110	1480	522.2
sub12	1	2	1	Neutral_dummy	4	Close	1240	2220	1640	575.1
sub12	1	2	1	High	5	Close	1100	2030	1480	561.9
sub12	1	2	1	Low	5	Far	1110	2090	1530	487.5
sub12	1	2	1	Neutral_dummy	5	Close	1230	2200	1630	590
sub12	1	2	1	High	6	Far	1100	2070	1490	559.7
sub12	1	2	1	Low	6	Close	1160	2050	1540	558.2
sub12	1	2	1	High	7	Close	1150	2230	1570	484.4
sub12	1	2	1	Low	7	Close	1210	2180	1590	555.2
sub12	1	2	1	High	8	Far	1150	2070	1530	573.1
sub12	1	2	1	Low	8	Far	1190	2240	1620	504.5
sub12	1	2	1	High	9	Close	1150	2140	1550	510.9
sub12	1	2	1	Low	9	Close	1100	2100	1510	484.2
sub12	1	2	1	High	10	Close	1060	2070	1430	502.1
sub12	1	2	1	Low	10	Close	1100	2200	1490	502
sub12	1	2	1	Neutral_dummy	10	Far	1390	2410	1740	537.2
sub12	1	2	1	High	11	Far	1010	1920	1370	563.6
sub12	1	2	1	Low	11	Close	1340	2340	1800	490.2
sub12	1	2	1	Neutral_dummy	11	Far	1240	2190	1580	554.2
sub12	1	2	1	High	12	Far	950	2020	1330	521.6
sub12	1	2	1	Low	12	Far	1140	2150	1530	507.9
sub12	1	2	1	Neutral_dummy	12	Far	1270	2150	1590	604.2
sub12	1	2	1	High	13	Close	1140	2150	1550	520
sub12	1	2	1	Low	13	Close	1200	2150	1650	527.7
sub12	1	2	1	Neutral_dummy	13	Close	1220	2320	1550	523.9
sub12	1	2	1	High	14	Close	1110	2130	1520	504.8
sub12	1	2	1	Low	14	Close	920	1880	1340	531.8
sub12	1	2	1	Neutral_dummy	14	Close	1170	2280	1570	505.9
sub12	1	2	1	High	15	Far	1220	2260	1630	518.3
sub12	1	2	1	Low	15	Close	1180	2160	1580	544.7
sub12	1	2	1	Neutral_dummy	15	Close	1160	2160	1530	546.5
sub12	1	2	1	High	16	Close	1140	2260	1580	485.3
sub12	1	2	1	Low	16	Far	1100	2010	1470	542.3
sub12	1	2	1	Neutral_dummy	16	Far	1230	2380	1590	529.5
sub12	1	2	1	High	17	Far	1110	2040	1490	547.1
sub12	1	2	1	Low	17	Far	1220	2180	1620	504.4
sub12	1	2	1	Neutral_dummy	17	Far	1160	2260	1600	494.2
sub12	1	2	1	High	18	Close	1120	2030	1490	571
sub12	1	2	1	Low	18	Close	1470	2390	1870	525.2
sub12	1	2	1	Neutral_dummy	18	Far	1140	2110	1460	537.3
sub12	1	2	1	High	19	Close	1310	2340	1710	516.6
sub12	1	2	1	Low	19	Far	1350	2320	1750	523.8
sub12	1	2	1	Neutral_dummy	19	Far	1260	2200	1690	500.2
sub12	1	2	1	High	20	Far	850	1840	1270	525.4
sub12	1	2	1	Low	20	Close	1130	2110	1490	545.1
sub12	1	2	1	Neutral_dummy	20	Close	1220	2080	1590	530
sub12	1	2	1	High	21	Far	1080	2010	1440	544.2
sub12	1	2	1	Low	21	Far	1080	2060	1530	510.3
sub12	1	2	1	Neutral_dummy	21	Close	1020	1990	1480	542.7
sub12	1	2	1	High	22	Far	1230	2310	1660	469.8
sub12	1	2	1	Low	22	Close	1050	2010	1440	519.2
sub12	1	2	1	Neutral_dummy	22	Close	1340	2220	1720	559.6
sub12	1	2	1	High	23	Close	1050	2020	1460	535.1
sub12	1	2	1	Low	23	Close	1340	2370	1750	535.5
sub12	1	2	1	Neutral_dummy	23	Far	1230	2100	1620	570.4
sub12	1	2	1	High	24	Close	1360	2330	1750	547.7
sub12	1	2	1	Low	24	Far	1250	2180	1640	502.9
sub12	1	2	1	Neutral_dummy	24	Far	1190	2150	1580	554.1
sub12	1	2	1	Low	25	Far	1300	2240	1730	482.2
sub12	1	2	1	Neutral_dummy	25	Far	1040	1950	1420	555.3
sub12	1	2	1	High	26	Far	1120	2120	1560	491.1
sub12	1	2	1	Low	26	Far	1370	2350	1700	490
sub12	1	2	1	Neutral_dummy	26	Close	1100	2010	1480	579
sub12	1	2	1	High	27	Close	1180	2130	1580	511.3
sub12	1	2	1	Low	27	Far	1430	2370	1830	509.8
sub12	1	2	1	Neutral_dummy	27	Far	1180	2100	1550	526.2
sub12	1	2	1	High	28	Close	1350	2400	1820	500.5
sub12	1	2	1	Low	28	Close	1410	2310	1780	518.6
sub12	1	2	1	Neutral_dummy	28	Far	1210	2160	1600	523.4
sub12	1	2	1	High	29	Far	1350	2340	1780	497
sub12	1	2	1	Low	29	Close	1410	2330	1810	483
sub12	1	2	1	Neutral_dummy	29	Close	1230	2330	1620	517.3
sub13	2	2	1	High	0	Close	1660	2770	2140	473.9
sub13	2	2	1	Low	0	Close	1700	2830	2180	425.9
sub13	2	2	1	Neutral_dummy	0	Close	1780	3220	2370	558.8
sub13	2	2	1	High	1	Far	1790	2880	2290	496.2
sub13	2	2	1	Low	1	Close	1740	2940	2260	485
sub13	2	2	1	High	2	Far	1730	2990	2220	542.4
sub13	2	2	1	Low	2	Far	1740	2950	2200	511.4
sub13	2	2	1	Neutral_dummy	2	Close	1820	2850	2210	543.3
sub13	2	2	1	High	3	Far	1740	3060	2400	493.2
sub13	2	2	1	Neutral_dummy	3	Close	1690	3020	2180	486.8
sub13	2	2	1	High	4	Far	1690	2900	2140	531.1
sub13	2	2	1	Neutral_dummy	4	Far	1760	2980	2210	517
sub13	2	2	1	High	5	Close	1700	2840	2190	475.9
sub13	2	2	1	Low	5	Close	1790	3020	2390	449.4
sub13	2	2	1	Neutral_dummy	5	Close	1220	2420	1700	566.8
sub13	2	2	1	High	6	Far	1790	3170	2200	391.1
sub13	2	2	1	Low	6	Close	1780	2920	2280	446.4
sub13	2	2	1	Neutral_dummy	6	Close	1250	2260	1670	551.3
sub13	2	2	1	High	7	Close	1700	2820	2150	480.2
sub13	2	2	1	Low	7	Close	1620	2880	2110	479.8
sub13	2	2	1	Neutral_dummy	7	Far	1470	2570	1900	601.5
sub13	2	2	1	High	8	Far	2160	3730	2670	485.8
sub13	2	2	1	Low	8	Far	1610	2790	2060	496.3
sub13	2	2	1	Neutral_dummy	8	Far	1410	2750	1850	504.6
sub13	2	2	1	High	9	Far	1940	2940	2360	525.4
sub13	2	2	1	Low	9	Far	1610	2740	2160	421.2
sub13	2	2	1	Neutral_dummy	9	Close	2290	3490	2720	530.7
sub13	2	2	1	High	10	Close	1850	3200	2310	473.6
sub13	2	2	1	Low	10	Close	1590	2800	2150	483.2
sub13	2	2	1	Neutral_dummy	10	Far	1500	2850	1930	530.6
sub13	2	2	1	High	11	Far	1730	3160	2230	505.6
sub13	2	2	1	Low	11	Close	1540	2640	1990	574.8
sub13	2	2	1	Neutral_dummy	11	Close	1340	2460	1900	507.2
sub13	2	2	1	High	12	Close	1880	3010	2380	497.8
sub13	2	2	1	Neutral_dummy	12	Far	1580	2770	2020	533.5
sub13	2	2	1	Low	13	Far	1650	2990	2190	519.8
sub13	2	2	1	Neutral_dummy	13	Close	1540	2510	1870	584.2
sub13	2	2	1	High	14	Close	1770	2930	2240	477.7
sub13	2	2	1	Low	14	Far	1720	3000	2200	481.4
sub13	2	2	1	Neutral_dummy	14	Far	1550	2970	1990	508.3
sub13	2	2	1	High	15	Far	1530	2730	2060	523.7
sub13	2	2	1	Low	15	Far	1850	3190	2370	481
sub13	2	2	1	Neutral_dummy	15	Far	1510	2580	1900	572.8
sub13	2	2	1	High	16	Close	2050	3310	2630	478.4
sub13	2	2	1	Low	16	Far	1700	3210	2310	434.9
sub13	2	2	1	Neutral_dummy	16	Close	1650	3070	2080	481.3
sub13	2	2	1	High	17	Close	1850	2990	2380	506.1
sub13	2	2	1	Neutral_dummy	17	Close	1660	2890	2120	544.8
sub13	2	2	1	High	18	Close	1690	3020	2160	486.1
sub13	2	2	1	Neutral_dummy	18	Far	1380	2530	1780	576
sub13	2	2	1	High	19	Far	1770	2870	2160	540.2
sub13	2	2	1	Low	19	Close	2210	3630	2850	434.6
sub13	2	2	1	Neutral_dummy	19	Close	1520	2670	1940	543.1
sub13	2	2	1	High	20	Close	1940	3070	2440	478.2
sub13	2	2	1	Low	20	Close	2070	3340	2610	451.4
sub13	2	2	1	Neutral_dummy	20	Close	1590	2730	2110	518.2
sub13	2	2	1	High	21	Close	1940	3160	2490	482.9
sub13	2	2	1	Low	21	Close	1990	3290	2490	481.4
sub13	2	2	1	Neutral_dummy	21	Close	1610	2940	2120	476.5
sub13	2	2	1	High	22	Close	1590	2880	2030	546.9
sub13	2	2	1	Low	22	Close	1640	2870	2180	411.6
sub13	2	2	1	Neutral_dummy	22	Far	1580	2970	2110	433.6
sub13	2	2	1	High	23	Far	1630	2730	2190	527.2
sub13	2	2	1	Low	23	Close	1700	3110	2270	421.3
sub13	2	2	1	Neutral_dummy	23	Far	1790	3070	2330	433.5
sub13	2	2	1	Low	24	Far	1730	3150	2200	478.6
sub13	2	2	1	Neutral_dummy	24	Far	1390	2500	1840	541.1
sub13	2	2	1	High	25	Far	1730	2860	2210	517.8
sub13	2	2	1	Low	25	Far	1810	2990	2310	466.5
sub13	2	2	1	Neutral_dummy	25	Close	1690	2960	2180	496.9
sub13	2	2	1	High	26	Far	1650	2770	2150	462.2
sub13	2	2	1	Low	26	Close	1370	2480	1800	520.4
sub13	2	2	1	Neutral_dummy	26	Far	1740	3040	2200	459.4
sub13	2	2	1	High	27	Far	1250	2280	1650	543.6
sub13	2	2	1	Low	27	Far	1800	2820	2260	488.4
sub13	2	2	1	Neutral_dummy	27	Far	1570	3050	1970	539.4
sub13	2	2	1	High	28	Close	1360	2500	1770	574
sub13	2	2	1	Low	28	Far	1700	2770	2080	557.1
sub13	2	2	1	Neutral_dummy	28	Close	1500	2860	1970	486.3
sub13	2	2	1	High	29	Close	1520	2650	1960	478.7
sub13	2	2	1	Low	29	Far	1830	3140	2400	467.7
sub13	2	2	1	Neutral_dummy	29	Far	1880	2970	2270	542.3
sub14	1	1	2	High	0	Far	1470	2390	1750	555.5
sub14	1	1	2	Low	0	Close	1320	2290	1640	534.6
sub14	1	1	2	Neutral_dummy	0	Close	1480	2660	1840	509.3
sub14	1	1	2	High	1	Far	1310	2180	1610	545.5
sub14	1	1	2	Low	1	Close	1190	2140	1520	555.2
sub14	1	1	2	Neutral_dummy	1	Close	1370	2530	1670	500.2
sub14	1	1	2	High	2	Close	1320	2410	1680	491.8
sub14	1	1	2	Low	2	Far	1460	2360	1820	585.9
sub14	1	1	2	Neutral_dummy	2	Far	1700	2830	2040	539.1
sub14	1	1	2	High	3	Close	1110	2070	1460	517.8
sub14	1	1	2	Low	3	Close	1330	2260	1660	494.8
sub14	1	1	2	Neutral_dummy	3	Far	1430	2600	1800	475.2
sub14	1	1	2	High	4	Close	1240	2100	1550	516.6
sub14	1	1	2	Low	4	Far	1240	2340	1570	532.2
sub14	1	1	2	Neutral_dummy	4	Far	1410	2370	1710	606.7
sub14	1	1	2	High	5	Close	1380	2310	1680	548.6
sub14	1	1	2	Low	5	Close	1300	2140	1610	548.3
sub14	1	1	2	Neutral_dummy	5	Close	1340	2550	1760	512.7
sub14	1	1	2	High	6	Close	1250	2100	1620	593.3
sub14	1	1	2	Low	6	Far	1300	2260	1610	504.8
sub14	1	1	2	Neutral_dummy	6	Close	1420	2610	1730	547.3
sub14	1	1	2	High	7	Far	1310	2220	1600	521.6
sub14	1	1	2	Low	7	Far	1350	2270	1660	550.9
sub14	1	1	2	Neutral_dummy	7	Far	1440	2460	1760	520
sub14	1	1	2	High	8	Close	1330	2210	1680	554.2
sub14	1	1	2	Low	8	Close	1390	2210	1700	580.5
sub14	1	1	2	Neutral_dummy	8	Close	1140	2170	1460	508.6
sub14	1	1	2	High	9	Far	1320	2170	1620	556.5
sub14	1	1	2	Low	9	Close	1380	2350	1690	578
sub14	1	1	2	Neutral_dummy	9	Far	1060	2120	1440	564.1
sub14	1	1	2	High	10	Far	1520	2560	1880	530.1
sub14	1	1	2	Low	10	Close	1240	2010	1530	589.1
sub14	1	1	2	Neutral_dummy	10	Close	1300	2210	1640	534.6
sub14	1	1	2	High	11	Close	1320	2240	1630	487.1
sub14	1	1	2	Low	11	Close	1240	2070	1520	554.1
sub14	1	1	2	Neutral_dummy	11	Far	1190	2210	1660	558.4
sub14	1	1	2	High	12	Close	1220	2100	1550	515.2
sub14	1	1	2	Low	12	Close	1270	2280	1560	532.3
sub14	1	1	2	Neutral_dummy	12	Far	1250	2270	1640	583.1
sub14	1	1	2	High	13	Far	1410	2310	1730	482.6
sub14	1	1	2	Low	13	Far	1340	2260	1660	509.8
sub14	1	1	2	Neutral_dummy	13	Close	1280	2160	1640	568.6
sub14	1	1	2	High	14	Far	1480	2400	1800	504.3
sub14	1	1	2	Low	14	Close	1180	2260	1600	505.2
sub14	1	1	2	Neutral_dummy	14	Far	1160	1960	1520	565.6
sub14	1	1	2	High	15	Far	1500	2660	1790	486.3
sub14	1	1	2	Low	15	Close	1360	2250	1670	583.7
sub14	1	1	2	Neutral_dummy	15	Close	1450	2330	1750	511.1
sub14	1	1	2	High	16	Close	1360	2280	1710	537.7
sub14	1	1	2	Low	16	Far	1260	2100	1560	533.9
sub14	1	1	2	Neutral_dummy	16	Far	1270	2180	1640	566.6
sub14	1	1	2	High	17	Far	1470	2350	1820	547.3
sub14	1	1	2	Low	17	Far	1260	2230	1560	522.9
sub14	1	1	2	Neutral_dummy	17	Far	1380	2300	1660	606.7
sub14	1	1	2	Low	18	Far	1310	2270	1700	497
sub14	1	1	2	Neutral_dummy	18	Far	1200	2220	1520	564.2
sub14	1	1	2	High	19	Close	1390	2340	1750	569.2
sub14	1	1	2	Low	19	Far	1380	2240	1680	603.2
sub14	1	1	2	Neutral_dummy	19	Close	1140	2100	1510	561.6
sub14	1	1	2	High	20	Far	1380	2270	1750	526.9
sub14	1	1	2	Low	20	Close	1310	2220	1610	557.4
sub14	1	1	2	Neutral_dummy	20	Close	1200	2220	1550	555.8
sub14	1	1	2	High	21	Close	1620	2420	1950	563.4
sub14	1	1	2	Low	21	Far	1330	2300	1660	497
sub14	1	1	2	Neutral_dummy	21	Far	1330	2200	1660	585.9
sub14	1	1	2	High	22	Far	1440	2360	1750	566.4
sub14	1	1	2	Low	22	Far	1360	2270	1660	546.1
sub14	1	1	2	Neutral_dummy	22	Close	1250	2230	1680	531.4
sub14	1	1	2	High	23	Close	1450	2450	1800	500.4
sub14	1	1	2	Low	23	Far	1410	2320	1690	551.6
sub14	1	1	2	Neutral_dummy	23	Close	1320	2380	1750	535.9
sub14	1	1	2	High	24	Far	1460	2330	1840	522.8
sub14	1	1	2	Low	24	Close	1230	2330	1690	538.1
sub14	1	1	2	Neutral_dummy	24	Close	1330	2160	1750	582.6
sub14	1	1	2	High	25	Far	1370	2280	1780	536.9
sub14	1	1	2	Low	25	Close	1250	2200	1540	581.7
sub14	1	1	2	Neutral_dummy	25	Close	1320	2210	1740	556.4
sub14	1	1	2	High	26	Close	1430	2350	1760	569.8
sub14	1	1	2	Low	26	Far	1030	1970	1470	515.4
sub14	1	1	2	Neutral_dummy	26	Far	1380	2310	1720	581.4
sub14	1	1	2	High	27	Far	1300	2230	1660	514.7
sub14	1	1	2	Low	27	Close	1100	1990	1390	582.9
sub14	1	1	2	Neutral_dummy	27	Close	1400	2300	1710	517.7
sub14	1	1	2	High	28	Far	1340	2410	1740	553.2
sub14	1	1	2	Low	28	Far	1280	2160	1570	607.3
sub14	1	1	2	Neutral_dummy	28	Far	1180	2110	1490	589.7
sub14	1	1	2	High	29	Close	1360	2250	1660	511.2
sub14	1	1	2	Low	29	Far	1200	2220	1480	566.9
sub15	2	1	2	Low	0	Far	1770	3110	2240	387.1
sub15	2	1	2	Neutral_dummy	0	Far	2290	3720	3090	328.2
sub15	2	1	2	High	1	Far	1640	2930	2220	376.8
sub15	2	1	2	Low	1	Far	1650	2950	2130	397.3
sub15	2	1	2	High	2	Close	1570	2790	2130	405.6
sub15	2	1	2	Low	2	Far	1640	2880	2050	406.3
sub15	2	1	2	Neutral_dummy	2	Close	1900	3220	2380	363.6
sub15	2	1	2	High	3	Close	1450	2900	2080	395.1
sub15	2	1	2	Neutral_dummy	3	Close	1570	2920	2170	374.7
sub15	2	1	2	High	4	Far	1460	2600	2000	427.3
sub15	2	1	2	Neutral_dummy	4	Far	1740	3110	2360	352
sub15	2	1	2	High	5	Close	1280	2620	1970	406
sub15	2	1	2	Low	5	Far	1550	2840	2060	395
sub15	2	1	2	Neutral_dummy	5	Far	1440	2800	2060	403.4
sub15	2	1	2	High	6	Close	1730	2850	2240	414.5
sub15	2	1	2	Low	6	Far	1660	2960	2150	382.3
sub15	2	1	2	Neutral_dummy	6	Close	1820	3060	2300	370.8
sub15	2	1	2	High	7	Close	1570	2790	2050	498.9
sub15	2	1	2	Low	7	Far	1540	2820	2090	413.7
sub15	2	1	2	Neutral_dummy	7	Far	1780	3050	2360	407.3
sub15	2	1	2	High	8	Close	1500	2770	2040	403.2
sub15	2	1	2	Low	8	Close	1810	3140	2400	331.2
sub15	2	1	2	Neutral_dummy	8	Close	1910	3030	2330	469.1
sub15	2	1	2	High	9	Close	1620	2750	2060	408.5
sub15	2	1	2	Low	9	Close	1330	2730	1840	397.8
sub15	2	1	2	Neutral_dummy	9	Far	1630	2830	2280	453.1
sub15	2	1	2	High	10	Far	1430	2730	1960	438.5
sub15	2	1	2	Low	10	Far	1690	2880	2160	436.4
sub15	2	1	2	Neutral_dummy	10	Far	1600	3000	2230	394
sub15	2	1	2	High	11	Far	1540	2700	2090	384.6
sub15	2	1	2	Low	11	Close	1570	2730	2100	416.3
sub15	2	1	2	Neutral_dummy	11	Far	1930	3280	2440	412.7
sub15	2	1	2	High	12	Far	1810	3120	2230	413.7
sub15	2	1	2	Low	12	Close	1570	2750	2050	390.2
sub15	2	1	2	High	13	Close	1730	2800	2210	432.1
sub15	2	1	2	Low	13	Close	1500	2660	2110	419.9
sub15	2	1	2	Neutral_dummy	13	Close	1650	3190	2210	400.3
sub15	2	1	2	Low	14	Close	1700	2880	2340	414.9
sub15	2	1	2	Neutral_dummy	14	Close	1800	3210	2410	478.7
sub15	2	1	2	High	15	Close	1540	2850	2100	349.3
sub15	2	1	2	Low	15	Close	1600	2840	2040	374.3
sub15	2	1	2	Neutral_dummy	15	Close	1780	2890	2260	456.5
sub15	2	1	2	High	16	Close	1560	2810	2130	390.5
sub15	2	1	2	Low	16	Close	1710	3090	2140	388.8
sub15	2	1	2	Neutral_dummy	16	Far	1890	2990	2300	424.9
sub15	2	1	2	High	17	Far	1620	3050	2060	386.6
sub15	2	1	2	Low	17	Close	1610	2840	2050	406.2
sub15	2	1	2	Neutral_dummy	17	Far	1930	3080	2450	410.5
sub15	2	1	2	High	18	Far	1770	3060	2280	410.1
sub15	2	1	2	Low	18	Far	1690	3060	2200	337.4
sub15	2	1	2	High	19	Close	1610	2910	2260	364.1
sub15	2	1	2	Low	19	Far	1760	3020	2350	396.1
sub15	2	1	2	Neutral_dummy	19	Far	1760	2890	2270	374.6
sub15	2	1	2	High	20	Far	1570	3080	2180	325.3
sub15	2	1	2	Low	20	Close	1550	2860	2100	360.4
sub15	2	1	2	High	21	Far	1740	3060	2380	377.6
sub15	2	1	2	Low	21	Far	1790	3160	2380	396.7
sub15	2	1	2	Neutral_dummy	21	Far	1390	2590	1810	434.4
sub15	2	1	2	High	22	Far	1740	2990	2350	419.5
sub15	2	1	2	Low	22	Far	1720	3000	2170	386.1
sub15	2	1	2	Neutral_dummy	22	Close	1950	3120	2390	408.6
sub15	2	1	2	High	23	Close	1590	2690	2110	428.6
sub15	2	1	2	Low	23	Close	1620	2900	2080	414.1
sub15	2	1	2	Neutral_dummy	23	Far	1770	2920	2350	423.1
sub15	2	1	2	High	24	Far	1530	2760	2040	382.2
sub15	2	1	2	Low	24	Far	1750	3290	2350	328.8
sub15	2	1	2	Neutral_dummy	24	Close	1840	2960	2310	442.6
sub15	2	1	2	High	25	Close	1760	3000	2190	414.4
sub15	2	1	2	Low	25	Far	1770	2990	2250	388.4
sub15	2	1	2	Neutral_dummy	25	Close	1610	2720	2220	426.1
sub15	2	1	2	Low	26	Far	1690	3080	2240	400.4
sub15	2	1	2	Neutral_dummy	26	Close	1580	2880	2030	464.2
sub15	2	1	2	High	27	Far	1600	2880	2090	384.1
sub15	2	1	2	Low	27	Close	1510	2720	2060	393.9
sub15	2	1	2	Neutral_dummy	27	Close	1580	2820	2180	428.9
sub15	2	1	2	High	28	Far	1750	3120	2440	338.3
sub15	2	1	2	Low	28	Close	1630	2910	2070	458.9
sub15	2	1	2	Neutral_dummy	28	Close	1760	2870	2170	401
sub15	2	1	2	High	29	Far	1750	3000	2230	394.6
sub15	2	1	2	Low	29	Close	1630	2800	2090	421.8
sub15	2	1	2	Neutral_dummy	29	Close	1540	2700	1840	390.2
sub16	2	2	2	High	0	Far	1350	2410	1640	593.2
sub16	2	2	2	Low	0	Close	1440	2530	1770	516.9
sub16	2	2	2	High	1	Close	1310	2370	1640	539.4
sub16	2	2	2	Low	1	Close	1530	2470	1920	659.8
sub16	2	2	2	Neutral_dummy	1	Far	1590	2790	1900	493.3
sub16	2	2	2	High	2	Far	1340	2280	1660	627.7
sub16	2	2	2	Low	2	Close	1330	2280	1700	598.1
sub16	2	2	2	High	3	Far	1380	2310	1720	576
sub16	2	2	2	Low	3	Close	1230	2220	1570	556.5
sub16	2	2	2	Neutral_dummy	3	Close	1390	2530	1770	554
sub16	2	2	2	High	4	Far	1210	2140	1590	561.1
sub16	2	2	2	Low	4	Close	1410	2340	1740	547.2
sub16	2	2	2	High	5	Close	1420	2510	1760	570
sub16	2	2	2	Neutral_dummy	5	Close	1460	2390	1750	574
sub16	2	2	2	High	6	Close	1370	2360	1700	594.7
sub16	2	2	2	Low	6	Close	1250	2170	1590	674.2
sub16	2	2	2	Neutral_dummy	6	Close	1370	2330	1770	599.8
sub16	2	2	2	High	7	Far	1220	2140	1510	609.3
sub16	2	2	2	Low	7	Close	1190	2230	1530	599.9
sub16	2	2	2	Neutral_dummy	7	Far	1500	2500	1890	524.6
sub16	2	2	2	High	8	Far	1370	2320	1760	565.4
sub16	2	2	2	Low	8	Far	1230	2230	1560	557.3
sub16	2	2	2	Neutral_dummy	8	Far	1340	2240	1640	610
sub16	2	2	2	High	9	Close	1290	2290	1720	540
sub16	2	2	2	Low	9	Far	1350	2240	1660	627.4
sub16	2	2	2	Neutral_dummy	9	Close	1170	2090	1670	547.6
sub16	2	2	2	High	10	Far	1500	2990	2060	496.8
sub16	2	2	2	Low	10	Close	1290	2350	1630	608.3
sub16	2	2	2	Neutral_dummy	10	Close	1050	2070	1500	523.3
sub16	2	2	2	High	11	Far	1410	2290	1770	590.2
sub16	2	2	2	Low	11	Far	1410	2240	1690	666.7
sub16	2	2	2	High	12	Close	1230	2150	1630	668.8
sub16	2	2	2	Neutral_dummy	12	Far	1450	2450	1830	565.2
sub16	2	2	2	High	13	Far	1200	2150	1580	541.3
sub16	2	2	2	Low	13	Far	1320	2190	1660	566.2
sub16	2	2	2	Neutral_dummy	13	Far	1600	2520	1920	598.3
sub16	2	2	2	High	14	Close	1540	2530	1900	567.6
sub16	2	2	2	Low	14	Far	1270	2260	1710	536.2
sub16	2	2	2	Neutral_dummy	14	Close	1500	2530	1920	534.7
sub16	2	2	2	High	15	Close	1300	2230	1670	537.1
sub16	2	2	2	Low	15	Close	1290	2310	1680	528.1
sub16	2	2	2	Neutral_dummy	15	Far	1470	2470	1830	598.3
sub16	2	2	2	Low	16	Far	1280	2260	1610	519.5
sub16	2	2	2	Neutral_dummy	16	Far	1220	2080	1580	564.7
sub16	2	2	2	High	17	Close	1410	2370	1850	524.3
sub16	2	2	2	Low	17	Close	1460	2420	1760	546.2
sub16	2	2	2	Neutral_dummy	17	Close	1230	2090	1530	593.2
sub16	2	2	2	High	18	Far	1320	2390	1730	527.2
sub16	2	2	2	Low	18	Close	1210	2160	1590	573
sub16	2	2	2	Neutral_dummy	18	Close	1210	2210	1600	540.9
sub16	2	2	2	High	19	Close	1290	2400	1720	555.5
sub16	2	2	2	Low	19	Close	1270	2170	1600	651.8
sub16	2	2	2	High	20	Far	1250	2230	1640	549.3
sub16	2	2	2	Low	20	Far	1130	2020	1490	664.4
sub16	2	2	2	Neutral_dummy	20	Far	1340	2130	1700	620.9
sub16	2	2	2	High	21	Close	1160	2350	1700	531.5
sub16	2	2	2	Low	21	Far	1070	1850	1380	649.1
sub16	2	2	2	High	22	Far	1320	2360	1690	580.3
sub16	2	2	2	Low	22	Far	1300	2200	1590	612.7
sub16	2	2	2	Neutral_dummy	22	Close	1020	2070	1450	618.1
sub16	2	2	2	High	23	Close	1310	2150	1600	639.6
sub16	2	2	2	Low	23	Far	1250	2110	1590	648.7
sub16	2	2	2	Neutral_dummy	23	Far	1110	2080	1500	540.9
sub16	2	2	2	Low	24	Far	1350	2240	1690	620.9
sub16	2	2	2	High	25	Close	1280	2280	1650	576.7
sub16	2	2	2	Low	25	Close	1170	2100	1610	487.5
sub16	2	2	2	High	26	Close	1210	2230	1610	535.9
sub16	2	2	2	Low	26	Far	1160	2090	1440	524.7
sub16	2	2	2	Neutral_dummy	26	Close	1370	2350	1840	507.1
sub16	2	2	2	High	27	Far	1120	2220	1490	545
sub16	2	2	2	Low	27	Close	1400	2280	1720	572.5
sub16	2	2	2	Neutral_dummy	27	Far	1030	1980	1430	574.2
sub16	2	2	2	High	28	Far	1390	2490	1830	534.3
sub16	2	2	2	Low	28	Far	1220	2110	1690	544.3
sub16	2	2	2	Neutral_dummy	28	Close	1400	2250	1790	574.4
sub16	2	2	2	High	29	Close	1380	2300	1700	574.5
sub16	2	2	2	Low	29	Close	1170	1980	1480	609.4
sub17	1	2	2	High	0	Far	1810	2940	2270	517.4
sub17	1	2	2	Low	0	Far	1450	2380	1790	584.1
sub17	1	2	2	Neutral_dummy	0	Close	1600	3100	2190	440.2
sub17	1	2	2	High	1	Far	1410	2620	2040	489.6
sub17	1	2	2	Low	1	Close	1330	2330	1670	534.5
sub17	1	2	2	Neutral_dummy	1	Far	1690	3000	2230	477.9
sub17	1	2	2	High	2	Far	2010	3160	2420	515.7
sub17	1	2	2	Low	2	Far	1370	2380	1770	536.8
sub17	1	2	2	Neutral_dummy	2	Far	1660	2980	2230	492.7
sub17	1	2	2	High	3	Far	1550	2640	2030	512.4
sub17	1	2	2	Low	3	Far	1270	2290	1740	575.6
sub17	1	2	2	High	4	Far	1540	2740	2100	468.6
sub17	1	2	2	Low	4	Far	1400	2370	1890	571.5
sub17	1	2	2	Neutral_dummy	4	Far	1620	2790	2140	480.5
sub17	1	2	2	High	5	Close	1560	2800	2070	495.6
sub17	1	2	2	Low	5	Close	1480	2440	1900	577.2
sub17	1	2	2	Neutral_dummy	5	Far	1820	3180	2450	485.4
sub17	1	2	2	High	6	Far	1600	2520	2060	572.1
sub17	1	2	2	Low	6	Far	1130	2160	1550	534.7
sub17	1	2	2	Neutral_dummy	6	Close	2000	3280	2560	508.4
sub17	1	2	2	High	7	Close	1610	2680	2060	530
sub17	1	2	2	Low	7	Close	1430	2450	1880	487.7
sub17	1	2	2	Neutral_dummy	7	Close	1510	2660	2130	542.8
sub17	1	2	2	High	8	Close	1470	2630	1980	517.9
sub17	1	2	2	Low	8	Far	1390	2350	1830	553.2
sub17	1	2	2	High	9	Close	1450	2460	1860	545
sub17	1	2	2	Low	9	Close	1260	2280	1750	524.9
sub17	1	2	2	Neutral_dummy	9	Close	1570	2870	2080	570.5
sub17	1	2	2	High	10	Far	1380	2610	1810	501.6
sub17	1	2	2	Low	10	Far	1280	2270	1720	585.6
sub17	1	2	2	Neutral_dummy	10	Far	1500	3170	2170	556.7
sub17	1	2	2	High	11	Close	1480	2560	1890	522.8
sub17	1	2	2	Low	11	Close	1320	2410	1820	492.8
sub17	1	2	2	Neutral_dummy	11	Close	1320	2810	1900	490.9
sub17	1	2	2	High	12	Close	1310	2330	1760	527.1
sub17	1	2	2	Low	12	Close	1220	2380	1770	418.2
sub17	1	2	2	Neutral_dummy	12	Close	1370	2710	1930	520.6
sub17	1	2	2	High	13	Close	1450	2810	1990	517.6
sub17	1	2	2	Low	13	Far	1350	2420	1850	436.5
sub17	1	2	2	Neutral_dummy	13	Close	1240	2370	1760	520.9
sub17	1	2	2	High	14	Close	1360	2460	1820	509.6
sub17	1	2	2	Low	14	Close	1340	2340	1790	461
sub17	1	2	2	Neutral_dummy	14	Far	1570	2710	2040	507.8
sub17	1	2	2	High	15	Far	1500	2630	1950	537
sub17	1	2	2	Low	15	Close	1290	2360	1730	503.6
sub17	1	2	2	Neutral_dummy	15	Far	1880	3320	2770	426.9
sub17	1	2	2	High	16	Far	1420	2420	1790	540.4
sub17	1	2	2	Low	16	Close	1300	2270	1750	525.9
sub17	1	2	2	Neutral_dummy	16	Far	1640	2990	2270	449.2
sub17	1	2	2	High	17	Close	1270	2450	1750	468.8
sub17	1	2	2	Low	17	Close	1270	2240	1720	535.4
sub17	1	2	2	Neutral_dummy	17	Close	1800	3070	2340	493.3
sub17	1	2	2	High	18	Far	1420	2430	1850	513.7
sub17	1	2	2	Low	18	Far	1240	2270	1690	510.4
sub17	1	2	2	Neutral_dummy	18	Far	1510	2930	2210	469.3
sub17	1	2	2	High	19	Close	1240	2260	1710	556.6
sub17	1	2	2	Low	19	Close	1260	2420	1720	483.9
sub17	1	2	2	Neutral_dummy	19	Close	1390	2700	1930	507.1
sub17	1	2	2	High	20	Close	1510	2670	1990	490.3
sub17	1	2	2	Low	20	Far	1340	2420	1860	510.4
sub17	1	2	2	Neutral_dummy	20	Far	1460	2660	2080	529.8
sub17	1	2	2	High	21	Close	1500	2580	1920	538.1
sub17	1	2	2	Low	21	Far	1340	2310	1750	562.7
sub17	1	2	2	Neutral_dummy	21	Close	1490	2550	1990	528.6
sub17	1	2	2	High	22	Far	1560	2580	1990	531.6
sub17	1	2	2	Low	22	Close	1280	2320	1670	497.9
sub17	1	2	2	Neutral_dummy	22	Close	1240	2420	1800	473.4
sub17	1	2	2	Low	23	Close	1240	2200	1650	510.1
sub17	1	2	2	Neutral_dummy	23	Close	1450	2540	1970	554.2
sub17	1	2	2	High	24	Far	1480	2530	1940	467.9
sub17	1	2	2	Low	24	Far	1230	2220	1650	498.5
sub17	1	2	2	Neutral_dummy	24	Far	1450	2490	1910	522.5
sub17	1	2	2	High	25	Far	1430	2420	1860	564.2
sub17	1	2	2	Low	25	Close	1320	2320	1760	526.2
sub17	1	2	2	Neutral_dummy	25	Close	1320	2640	1950	495.8
sub17	1	2	2	High	26	Close	1430	2560	1970	513.4
sub17	1	2	2	Low	26	Close	1120	2180	1580	503.5
sub17	1	2	2	Neutral_dummy	26	Close	1330	2620	1940	529.5
sub17	1	2	2	High	27	Close	1430	2390	1880	555.1
sub17	1	2	2	Low	27	Far	1280	2110	1650	576.6
sub17	1	2	2	Neutral_dummy	27	Far	1360	2460	1870	491.7
sub17	1	2	2	High	28	Close	1310	2310	1760	526
sub17	1	2	2	Neutral_dummy	28	Far	1520	2870	2200	528.7
sub17	1	2	2	High	29	Far	1560	2560	2030	567.1
sub17	1	2	2	Low	29	Far	1250	2400	1660	405.1
sub18	1	1	2	High	0	Close	1750	2890	2180	422.4
sub18	1	1	2	Low	0	Close	1490	2590	1920	451.4
sub18	1	1	2	High	1	Close	1310	2360	1740	475
sub18	1	1	2	Low	1	Far	1210	2160	1590	510.3
sub18	1	1	2	Neutral_dummy	1	Close	1690	2860	2010	433.1
sub18	1	1	2	High	2	Far	1470	2530	1820	500.8
sub18	1	1	2	Low	2	Far	1280	2370	1720	499.5
sub18	1	1	2	Neutral_dummy	2	Close	1470	2630	1890	429.2
sub18	1	1	2	High	3	Close	1450	2470	1830	528.7
sub18	1	1	2	Low	3	Far	1300	2350	1700	490.7
sub18	1	1	2	Neutral_dummy	3	Far	1550	2760	1930	456.3
sub18	1	1	2	High	4	Far	1640	2770	2040	461.6
sub18	1	1	2	Low	4	Far	1260	2310	1660	517.3
sub18	1	1	2	Neutral_dummy	4	Close	1590	2670	1910	513.9
sub18	1	1	2	High	5	Close	1600	2640	2010	504.4
sub18	1	1	2	Low	5	Close	1260	2270	1680	495.3
sub18	1	1	2	Neutral_dummy	5	Close	1470	2630	1820	490.5
sub18	1	1	2	High	6	Close	1430	2560	1810	437.7
sub18	1	1	2	Low	6	Close	1220	2130	1580	546.9
sub18	1	1	2	Neutral_dummy	6	Close	1420	2470	1850	453.8
sub18	1	1	2	High	7	Close	1410	2440	1840	521.8
sub18	1	1	2	Low	7	Close	1410	2640	1830	476.2
sub18	1	1	2	High	8	Far	1410	2430	1750	512.2
sub18	1	1	2	Low	8	Close	1430	2570	1900	456.9
sub18	1	1	2	Neutral_dummy	8	Close	1670	2840	2220	395.7
sub18	1	1	2	Low	9	Close	1270	2360	1730	488
sub18	1	1	2	Neutral_dummy	9	Close	1570	2760	2040	416.6
sub18	1	1	2	Low	10	Close	1300	2470	1720	395.4
sub18	1	1	2	Neutral_dummy	10	Far	1580	2740	2060	449.6
sub18	1	1	2	High	11	Far	1310	2390	1760	463
sub18	1	1	2	Low	11	Far	1310	2390	1750	482
sub18	1	1	2	Neutral_dummy	11	Close	1930	3040	2320	458.4
sub18	1	1	2	High	12	Close	1260	2250	1690	510.6
sub18	1	1	2	Low	12	Close	1660	2720	2070	490.3
sub18	1	1	2	Neutral_dummy	12	Far	1560	2590	2210	458.5
sub18	1	1	2	High	13	Close	1240	2310	1600	541.2
sub18	1	1	2	Low	13	Close	1690	2790	2090	501.2
sub18	1	1	2	Neutral_dummy	13	Close	1480	2520	1860	451.5
sub18	1	1	2	High	14	Close	1220	2230	1580	545.3
sub18	1	1	2	Low	14	Close	1430	2560	1810	461.1
sub18	1	1	2	Neutral_dummy	14	Close	1630	2660	2020	489.6
sub18	1	1	2	High	15	Close	1280	2300	1710	474.5
sub18	1	1	2	Low	15	Far	1420	2450	1790	507.7
sub18	1	1	2	Neutral_dummy	15	Close	1540	2590	1940	463.6
sub18	1	1	2	High	16	Far	1350	2390	1740	495.6
sub18	1	1	2	Low	16	Close	1300	2260	1680	522
sub18	1	1	2	Neutral_dummy	16	Far	1550	2700	2010	427.1
sub18	1	1	2	High	17	Far	1290	2280	1680	503.6
sub18	1	1	2	Low	17	Far	1550	2630	1910	489.8
sub18	1	1	2	Neutral_dummy	17	Close	1370	2370	1770	503.9
sub18	1	1	2	High	18	Close	1270	2320	1620	523.8
sub18	1	1	2	Low	18	Close	1310	2440	1680	484.2
sub18	1	1	2	Neutral_dummy	18	Far	1400	2370	1800	507.8
sub18	1	1	2	High	19	Close	1310	2350	1700	520.9
sub18	1	1	2	Low	19	Close	1890	3010	2270	459.8
sub18	1	1	2	Neutral_dummy	19	Close	1550	2640	1980	464.3
sub18	1	1	2	High	20	Far	1270	2410	1640	508.8
sub18	1	1	2	Low	20	Far	1720	2880	2170	421.7
sub18	1	1	2	Neutral_dummy	20	Far	1400	2440	1760	483.8
sub18	1	1	2	High	21	Far	1300	2280	1670	496.7
sub18	1	1	2	Low	21	Close	1390	2600	1810	402.7
sub18	1	1	2	Neutral_dummy	21	Far	1410	2480	1830	464.4
sub18	1	1	2	High	22	Close	1360	2370	1690	528.7
sub18	1	1	2	Low	22	Far	1350	2440	1720	462.2
sub18	1	1	2	Neutral_dummy	22	Far	1370	2420	1750	489.3
sub18	1	1	2	High	23	Far	1300	2370	1680	526.8
sub18	1	1	2	Low	23	Far	1590	2840	1980	410.2
sub18	1	1	2	Neutral_dummy	23	Far	1380	2420	1830	507.2
sub18	1	1	2	High	24	Far	1330	2280	1650	528.6
sub18	1	1	2	Low	24	Far	1510	2670	1910	458.2
sub18	1	1	2	Neutral_dummy	24	Far	1290	2230	1650	531.3
sub18	1	1	2	High	25	Far	1390	2320	1740	511
sub18	1	1	2	Low	25	Close	1460	2810	1950	462.9
sub18	1	1	2	Neutral_dummy	25	Close	1240	2300	1620	497
sub18	1	1	2	High	26	Close	1150	2200	1520	528.1
sub18	1	1	2	Low	26	Far	1360	2470	1800	490
sub18	1	1	2	Neutral_dummy	26	Far	1420	2440	1780	535.1
sub18	1	1	2	High	27	Far	1200	2110	1570	520.5
sub18	1	1	2	Low	27	Far	1580	2780	2080	420.3
sub18	1	1	2	Neutral_dummy	27	Far	1440	2570	1930	443.6
sub18	1	1	2	High	28	Close	1200	2090	1510	574
sub18	1	1	2	Low	28	Far	1550	2720	2020	498.1
sub18	1	1	2	Neutral_dummy	28	Close	1300	2370	1690	449.2
sub18	1	1	2	High	29	Far	1170	2160	1500	580.6
sub18	1	1	2	Low	29	Far	1430	2690	1820	442.3
sub18	1	1	2	Neutral_dummy	29	Far	1450	2630	1880	474.1
sub19	2	2	2	High	0	Far	1400	2490	1840	504.2
sub19	2	2	2	Low	0	Far	1310	2560	1850	414.1
sub19	2	2	2	Neutral_dummy	0	Far	1330	2620	1930	457.1
sub19	2	2	2	High	1	Close	1120	2270	1590	515.8
sub19	2	2	2	Low	1	Close	1290	2380	1810	500.2
sub19	2	2	2	Neutral_dummy	1	Close	1250	2450	1770	482.4
sub19	2	2	2	Low	2	Close	1340	2340	1780	508.2
sub19	2	2	2	Neutral_dummy	2	Far	1290	2580	1840	441.1
sub19	2	2	2	High	3	Far	1310	2410	1770	480.7
sub19	2	2	2	Low	3	Close	1040	2040	1510	528.2
sub19	2	2	2	Neutral_dummy	3	Far	1620	2940	2210	415.4
sub19	2	2	2	High	4	Far	1330	2280	1740	513.5
sub19	2	2	2	Low	4	Close	1240	2330	1700	500.2
sub19	2	2	2	Neutral_dummy	4	Far	1250	2580	1830	413.9
sub19	2	2	2	High	5	Far	1520	2540	1890	556
sub19	2	2	2	Low	5	Close	1330	2300	1670	528
sub19	2	2	2	Neutral_dummy	5	Far	1540	2890	2030	447
sub19	2	2	2	High	6	Close	1510	2460	1930	518.2
sub19	2	2	2	Low	6	Close	1340	2420	1870	473
sub19	2	2	2	Neutral_dummy	6	Close	1490	2620	2030	479.3
sub19	2	2	2	High	7	Close	1230	2140	1570	597.9
sub19	2	2	2	Low	7	Far	1390	2360	1820	517.4
sub19	2	2	2	Neutral_dummy	7	Far	1150	2500	1620	500.2
sub19	2	2	2	High	8	Close	1230	2310	1580	575.2
sub19	2	2	2	Low	8	Far	1310	2330	1740	559.4
sub19	2	2	2	Neutral_dummy	8	Close	1320	2380	1800	514.4
sub19	2	2	2	High	9	Close	1240	2300	1700	521.9
sub19	2	2	2	Low	9	Far	1320	2400	1780	492.2
sub19	2	2	2	Neutral_dummy	9	Close	1230	2510	1730	495
sub19	2	2	2	High	10	Far	1320	2280	1690	527
sub19	2	2	2	Low	10	Far	1370	2370	1780	540.7
sub19	2	2	2	Neutral_dummy	10	Close	1390	2570	1850	461.5
sub19	2	2	2	High	11	Close	1320	2370	1710	524.3
sub19	2	2	2	Low	11	Far	1280	2410	1700	526.5
sub19	2	2	2	Neutral_dummy	11	Far	1470	2570	1850	526.5
sub19	2	2	2	High	12	Far	1280	2350	1590	565.9
sub19	2	2	2	Low	12	Close	1130	2240	1590	510.5
sub19	2	2	2	Neutral_dummy	12	Close	1440	2680	1840	501.2
sub19	2	2	2	High	13	Close	1220	2220	1580	576.7
sub19	2	2	2	Low	13	Close	1320	2380	1670	486.8
sub19	2	2	2	Neutral_dummy	13	Close	1270	2630	1720	410.7
sub19	2	2	2	High	14	Close	1120	2060	1470	606.7
sub19	2	2	2	Low	14	Far	1400	2420	1750	467
sub19	2	2	2	Neutral_dummy	14	Close	1040	2060	1510	507.1
sub19	2	2	2	High	15	Far	1200	2360	1690	544.1
sub19	2	2	2	Low	15	Far	1350	2410	1820	508.6
sub19	2	2	2	Neutral_dummy	15	Far	1070	2300	1560	450.5
sub19	2	2	2	High	16	Far	1460	2600	1800	495.2
sub19	2	2	2	Low	16	Close	1480	2700	2040	477.8
sub19	2	2	2	Neutral_dummy	16	Far	1390	2390	1920	515.6
sub19	2	2	2	High	17	Close	1380	2330	1730	575.3
sub19	2	2	2	Low	17	Close	1590	2840	2050	442.7
sub19	2	2	2	Neutral_dummy	17	Far	1200	2150	1630	554.1
sub19	2	2	2	High	18	Close	1340	2450	1750	549.1
sub19	2	2	2	Low	18	Far	1410	2520	1760	494.9
sub19	2	2	2	Neutral_dummy	18	Far	1140	2240	1570	438.8
sub19	2	2	2	Low	19	Close	1290	2450	1700	479
sub19	2	2	2	Neutral_dummy	19	Close	1370	2660	1970	459.6
sub19	2	2	2	High	20	Far	1430	2590	1870	505
sub19	2	2	2	Low	20	Far	1490	2570	1940	497.4
sub19	2	2	2	Neutral_dummy	20	Close	1530	2590	1950	505.8
sub19	2	2	2	Low	21	Far	1550	2510	1910	531.3
sub19	2	2	2	Neutral_dummy	21	Close	1190	2290	1570	530.4
sub19	2	2	2	High	22	Close	1380	2400	1780	543.5
sub19	2	2	2	Low	22	Far	1340	2350	1640	526.3
sub19	2	2	2	Neutral_dummy	22	Far	1090	2090	1480	539.2
sub19	2	2	2	High	23	Far	1390	2370	1720	537.3
sub19	2	2	2	High	24	Far	1480	2480	1810	535.1
sub19	2	2	2	Low	24	Far	1380	2410	1750	525.6
sub19	2	2	2	Neutral_dummy	24	Close	1540	2640	2030	424.3
sub19	2	2	2	High	25	Far	1190	2160	1540	568.3
sub19	2	2	2	Low	25	Close	1460	2470	1850	525.6
sub19	2	2	2	Neutral_dummy	25	Far	1450	2470	1850	509
sub19	2	2	2	High	26	Close	1390	2350	1710	539.3
sub19	2	2	2	Low	26	Far	1450	2450	1870	527.3
sub19	2	2	2	Neutral_dummy	26	Far	1220	2250	1550	514.3
sub19	2	2	2	High	27	Close	1400	2480	1780	525.9
sub19	2	2	2	Low	27	Close	1230	2270	1600	490.5
sub19	2	2	2	Neutral_dummy	27	Far	1440	2360	1790	550
sub19	2	2	2	High	28	Far	1350	2360	1690	579
sub19	2	2	2	Low	28	Close	1290	2400	1740	464.4
sub19	2	2	2	Neutral_dummy	28	Close	1100	2090	1530	549.7
sub19	2	2	2	Low	29	Far	1270	2250	1650	535.4
sub19	2	2	2	Neutral_dummy	29	Close	920	1920	1330	524.9
sub21	2	1	1	High	0	Close	1370	2410	1860	435.8
sub21	2	1	1	Low	0	Close	1410	2570	1960	432.7
sub21	2	1	1	High	1	Close	1390	2480	1860	448
sub21	2	1	1	Low	1	Close	1430	2610	1970	446.2
sub21	2	1	1	Low	2	Close	1650	2860	2080	490.1
sub21	2	1	1	Neutral_dummy	2	Far	1680	2920	2310	407
sub21	2	1	1	High	3	Close	1240	2250	1690	466.6
sub21	2	1	1	Low	3	Far	1240	2290	1720	474.7
sub21	2	1	1	Neutral_dummy	3	Close	2010	3370	2540	362
sub21	2	1	1	High	4	Far	1160	2070	1650	465
sub21	2	1	1	Low	4	Close	1530	2720	2020	454.7
sub21	2	1	1	High	5	Far	1230	2260	1660	512.9
sub21	2	1	1	Low	5	Far	1280	2530	1820	367.6
sub21	2	1	1	Neutral_dummy	5	Far	1830	3030	2220	413
sub21	2	1	1	High	6	Far	1340	2410	1800	474.6
sub21	2	1	1	Low	6	Close	1390	2670	1940	400.8
sub21	2	1	1	Neutral_dummy	6	Close	1330	2440	1850	414.7
sub21	2	1	1	High	7	Close	1280	2400	1720	472.9
sub21	2	1	1	Low	7	Close	1490	2610	2000	470.7
sub21	2	1	1	Neutral_dummy	7	Close	1650	2880	2250	379
sub21	2	1	1	High	8	Far	1210	2430	1740	436.5
sub21	2	1	1	Neutral_dummy	8	Far	1580	3000	2420	340.3
sub21	2	1	1	High	9	Close	1200	2420	1660	493.1
sub21	2	1	1	Neutral_dummy	9	Close	1510	2740	1980	410.4
sub21	2	1	1	High	10	Close	1230	2480	1740	447.9
sub21	2	1	1	Low	10	Far	1440	2730	2060	392
sub21	2	1	1	Neutral_dummy	10	Far	1760	2850	2200	464.6
sub21	2	1	1	High	11	Close	1330	2450	1780	441.1
sub21	2	1	1	Low	11	Far	1460	2620	1900	427.4
sub21	2	1	1	Neutral_dummy	11	Close	1700	2980	2380	355.4
sub21	2	1	1	High	12	Far	1460	2470	1980	438.4
sub21	2	1	1	Low	12	Close	1220	2370	1710	414
sub21	2	1	1	Neutral_dummy	12	Close	1400	2490	1960	462.6
sub21	2	1	1	High	13	Close	1280	2540	1850	438.6
sub21	2	1	1	Low	13	Close	1490	2680	1960	414.5
sub21	2	1	1	Neutral_dummy	13	Far	1550	2830	2150	369.1
sub21	2	1	1	High	14	Far	1350	2350	1770	441.5
sub21	2	1	1	Neutral_dummy	14	Close	1470	2590	1940	446.6
sub21	2	1	1	High	15	Far	1620	2940	2150	478.7
sub21	2	1	1	Low	15	Close	1210	2310	1730	438.1
sub21	2	1	1	Neutral_dummy	15	Close	1400	2520	1960	430.7
sub21	2	1	1	High	16	Far	1290	2390	1670	414.6
sub21	2	1	1	Low	16	Far	1600	2620	2000	486.1
sub21	2	1	1	Neutral_dummy	16	Close	1480	2700	1980	388.9
sub21	2	1	1	High	17	Close	1090	2250	1780	404.5
sub21	2	1	1	Low	17	Far	1360	2540	1830	426
sub21	2	1	1	Neutral_dummy	17	Close	1560	2580	2030	446.1
sub21	2	1	1	High	18	Far	1420	2600	1950	426.3
sub21	2	1	1	Low	18	Far	1290	2380	1720	447.8
sub21	2	1	1	Neutral_dummy	18	Far	1260	2470	1770	440.8
sub21	2	1	1	High	19	Far	1230	2610	1770	461.9
sub21	2	1	1	Low	19	Close	1220	2500	1880	398.6
sub21	2	1	1	High	20	Far	1310	2540	1800	466.2
sub21	2	1	1	Low	20	Close	1400	2640	1880	502.1
sub21	2	1	1	Neutral_dummy	20	Far	1330	2390	1850	484.1
sub21	2	1	1	Low	21	Far	1480	2700	1990	482.2
sub21	2	1	1	Neutral_dummy	21	Far	1160	2400	1700	414.8
sub21	2	1	1	High	22	Close	1120	2250	1630	460.8
sub21	2	1	1	Low	22	Close	1100	2180	1580	492.2
sub21	2	1	1	Neutral_dummy	22	Close	1280	2400	1740	440.2
sub21	2	1	1	High	23	Far	1300	2370	1710	483.4
sub21	2	1	1	Low	23	Far	1140	2300	1620	462.7
sub21	2	1	1	Neutral_dummy	23	Far	1400	2590	1940	485.6
sub21	2	1	1	High	24	Close	1040	2070	1490	471.5
sub21	2	1	1	Low	24	Far	1330	2470	1870	456
sub21	2	1	1	Neutral_dummy	24	Far	1350	2470	1860	481.5
sub21	2	1	1	High	25	Far	1400	2670	1830	481.1
sub21	2	1	1	Low	25	Far	1350	2540	1950	458.1
sub21	2	1	1	Neutral_dummy	25	Far	1330	2300	1800	450.6
sub21	2	1	1	High	26	Far	1250	2320	1750	463
sub21	2	1	1	Low	26	Close	1780	2880	2220	420.8
sub21	2	1	1	Neutral_dummy	26	Close	1410	2560	1920	375.5
sub21	2	1	1	High	27	Close	1460	2630	1940	472
sub21	2	1	1	Low	27	Close	1800	3000	2200	472.1
sub21	2	1	1	Neutral_dummy	27	Close	1390	2530	1820	447.6
sub21	2	1	1	High	28	Far	1400	2470	1890	507.2
sub21	2	1	1	Low	28	Far	1430	2830	1850	373.4
sub21	2	1	1	Neutral_dummy	28	Close	1550	2750	2070	476
sub21	2	1	1	High	29	Close	970	2170	1560	449.1
sub21	2	1	1	Low	29	Far	1540	2980	2130	426.8
sub21	2	1	1	Neutral_dummy	29	Close	1510	2570	1970	485.6
sub22	1	1	2	Low	0	Far	1300	2310	1680	532
sub22	1	1	2	Low	1	Close	1180	2140	1540	529
sub22	1	1	2	High	1	Close	1480	2460	1850	489.4
sub22	1	1	2	Low	2	Far	1080	2060	1460	544.2
sub22	1	1	2	High	2	Far	1340	2420	1710	465.2
sub22	1	1	2	Low	3	Far	1330	2560	1870	417.6
sub22	1	1	2	High	3	Close	1310	2300	1760	500.3
sub22	1	1	2	Low	4	Close	1280	2330	1700	484.7
sub22	1	1	2	High	4	Close	1540	2590	1900	392.6
sub22	1	1	2	Low	5	Far	1220	2160	1570	527.3
sub22	1	1	2	High	5	Far	1460	2530	1900	451.1
sub22	1	1	2	Low	6	Close	1020	2090	1400	537.6
sub22	1	1	2	Low	7	Close	1180	2110	1580	510.2
sub22	1	1	2	High	7	Close	1570	2680	2050	398.1
sub22	1	1	2	Low	8	Far	1050	2130	1500	458
sub22	1	1	2	High	8	Close	1680	2860	2130	378.3
sub22	1	1	2	Low	9	Close	1590	2740	1960	489.3
sub22	1	1	2	High	9	Far	1330	2360	1760	488.8
sub22	1	1	2	Neutral_dummy	9	Close	1460	2430	1870	491.1
sub22	1	1	2	Low	10	Far	1300	2250	1690	457.4
sub22	1	1	2	High	10	Far	1560	2480	1920	501.6
sub22	1	1	2	Low	11	Close	1390	2560	1800	503.4
sub22	1	1	2	Neutral_dummy	11	Far	1490	2410	1890	466.7
sub22	1	1	2	Low	12	Far	1120	2090	1510	544.5
sub22	1	1	2	High	12	Far	1410	2540	1840	393
sub22	1	1	2	Neutral_dummy	12	Far	1500	2500	1850	505.5
sub22	1	1	2	Low	13	Far	1150	2110	1550	521.2
sub22	1	1	2	High	13	Far	1380	2380	1720	472.8
sub22	1	1	2	Neutral_dummy	13	Close	1630	2890	2240	414.9
sub22	1	1	2	Low	14	Far	1200	2080	1550	524.4
sub22	1	1	2	Low	15	Close	1280	2270	1680	492.2
sub22	1	1	2	High	15	Close	1180	2400	1650	501.2
sub22	1	1	2	Neutral_dummy	15	Far	1270	2140	1580	601
sub22	1	1	2	Low	16	Far	1200	2210	1590	540.9
sub22	1	1	2	High	16	Close	1200	2260	1800	400.4
sub22	1	1	2	Neutral_dummy	16	Far	1390	2260	1710	565
sub22	1	1	2	Low	17	Close	1330	2500	1800	474.6
sub22	1	1	2	High	17	Far	1650	2770	2010	503
sub22	1	1	2	Neutral_dummy	17	Close	1280	2300	1690	505.6
sub22	1	1	2	Low	18	Far	1090	2130	1480	477.8
sub22	1	1	2	High	18	Close	1540	2670	1950	371.1
sub22	1	1	2	Neutral_dummy	18	Far	1410	2350	1810	525.7
sub22	1	1	2	Low	19	Far	1290	2350	1690	496.4
sub22	1	1	2	Low	20	Close	1060	2130	1480	516
sub22	1	1	2	High	20	Close	1320	2380	1680	437.4
sub22	1	1	2	Neutral_dummy	20	Close	1510	2670	2070	364.4
sub22	1	1	2	Low	21	Far	1130	2110	1520	526.1
sub22	1	1	2	High	21	Close	1440	2520	1940	403.9
sub22	1	1	2	Neutral_dummy	21	Far	1130	2130	1640	458.8
sub22	1	1	2	Low	22	Close	1160	2150	1560	492
sub22	1	1	2	High	22	Far	1450	2440	1830	514.1
sub22	1	1	2	Neutral_dummy	22	Close	1310	2300	1640	502.6
sub22	1	1	2	Low	23	Far	1150	2170	1580	509.5
sub22	1	1	2	High	23	Close	1330	2490	1730	462.6
sub22	1	1	2	Neutral_dummy	23	Close	1200	2120	1590	532.3
sub22	1	1	2	Low	24	Close	1110	2120	1470	502.9
sub22	1	1	2	High	24	Close	1250	2250	1700	461.2
sub22	1	1	2	Neutral_dummy	24	Far	1300	2190	1640	523.5
sub22	1	1	2	Low	25	Close	1150	2180	1550	517.9
sub22	1	1	2	High	25	Far	1440	2540	1800	500.3
sub22	1	1	2	Neutral_dummy	25	Close	1160	2030	1490	553.1
sub22	1	1	2	Low	26	Close	1110	2130	1500	520
sub22	1	1	2	High	26	Close	1510	2760	1860	401.5
sub22	1	1	2	Neutral_dummy	26	Far	1360	2470	1710	391.5
sub22	1	1	2	Low	27	Close	1300	2380	1680	475.4
sub22	1	1	2	High	27	Far	1430	2350	1800	520.2
sub22	1	1	2	Low	28	Close	1140	2180	1550	514.6
sub22	1	1	2	High	28	Far	1490	2470	1830	506.7
sub22	1	1	2	Low	29	Far	1100	2170	1530	483.9
sub22	1	1	2	High	29	Far	1470	2580	1880	467.6
sub22	1	1	2	Neutral_dummy	29	Far	1470	2420	1800	499.5
sub23	1	2	1	High	0	Far	1100	2100	1430	692.3
sub23	1	2	1	Low	0	Close	1150	2010	1540	597.9
sub23	1	2	1	Neutral_dummy	0	Close	1350	2410	1830	488
sub23	1	2	1	High	1	Far	970	1900	1350	539.4
sub23	1	2	1	Low	1	Far	1110	2010	1460	578.6
sub23	1	2	1	Neutral_dummy	1	Far	1160	2110	1560	545.9
sub23	1	2	1	High	2	Close	1060	1940	1490	534.8
sub23	1	2	1	Low	2	Far	1270	2170	1690	588.7
sub23	1	2	1	Neutral_dummy	2	Close	1280	2220	1650	564.5
sub23	1	2	1	High	3	Far	1040	1920	1420	571.7
sub23	1	2	1	Low	3	Far	1220	2090	1620	576.5
sub23	1	2	1	Neutral_dummy	3	Close	990	1970	1390	533
sub23	1	2	1	High	4	Close	1000	1920	1400	632.7
sub23	1	2	1	Low	4	Close	1090	2050	1510	594.7
sub23	1	2	1	Neutral_dummy	4	Far	1180	2050	1520	586
sub23	1	2	1	High	5	Close	1080	1910	1440	625.2
sub23	1	2	1	Low	5	Far	1040	1820	1400	711.4
sub23	1	2	1	Neutral_dummy	5	Far	1130	2150	1520	585.5
sub23	1	2	1	High	6	Far	1000	2030	1410	624.9
sub23	1	2	1	Low	6	Close	1040	1890	1400	608.4
sub23	1	2	1	Neutral_dummy	6	Close	900	1720	1260	668.6
sub23	1	2	1	High	7	Close	1040	1930	1430	597.5
sub23	1	2	1	Low	7	Far	980	1960	1420	601.8
sub23	1	2	1	Neutral_dummy	7	Far	970	2240	1410	636.7
sub23	1	2	1	High	8	Far	1130	1920	1490	642.5
sub23	1	2	1	Low	8	Close	1070	1970	1430	674.3
sub23	1	2	1	Neutral_dummy	8	Far	1010	1840	1330	629.2
sub23	1	2	1	High	9	Close	1070	1860	1410	609.1
sub23	1	2	1	Low	9	Close	960	1750	1310	627.4
sub23	1	2	1	Neutral_dummy	9	Close	1030	1900	1450	588.9
sub23	1	2	1	High	10	Close	1090	2050	1540	556.2
sub23	1	2	1	Low	10	Close	1190	1960	1510	632.1
sub23	1	2	1	Neutral_dummy	10	Close	960	1850	1330	634.2
sub23	1	2	1	High	11	Far	980	1830	1360	658.5
sub23	1	2	1	Low	11	Close	970	1790	1310	643.5
sub23	1	2	1	Neutral_dummy	11	Close	1120	2040	1500	608.2
sub23	1	2	1	High	12	Far	1060	1920	1440	613.5
sub23	1	2	1	Low	12	Far	920	1760	1310	612.8
sub23	1	2	1	Neutral_dummy	12	Far	940	1780	1290	615.8
sub23	1	2	1	High	13	Far	910	1880	1320	571.9
sub23	1	2	1	Low	13	Close	1060	1830	1430	644.9
sub23	1	2	1	Neutral_dummy	13	Far	1090	1980	1480	652.8
sub23	1	2	1	High	14	Close	1080	1970	1480	629.5
sub23	1	2	1	Low	14	Far	1050	1810	1400	697.7
sub23	1	2	1	Neutral_dummy	14	Far	1170	1970	1510	639.2
sub23	1	2	1	High	15	Close	970	1760	1300	667.9
sub23	1	2	1	Low	15	Far	1020	1890	1450	627.9
sub23	1	2	1	Neutral_dummy	15	Far	1080	1890	1430	659.9
sub23	1	2	1	High	16	Far	1060	1890	1470	611.7
sub23	1	2	1	Low	16	Close	950	1740	1270	633.1
sub23	1	2	1	High	17	Close	1040	1790	1370	658.9
sub23	1	2	1	Low	17	Far	1110	1880	1450	657.7
sub23	1	2	1	Neutral_dummy	17	Far	1090	2010	1510	629.5
sub23	1	2	1	Low	18	Far	950	1840	1330	614.4
sub23	1	2	1	Neutral_dummy	18	Close	1060	1890	1450	632.5
sub23	1	2	1	High	19	Close	1020	1930	1480	582.9
sub23	1	2	1	Low	19	Close	1040	1910	1450	607.5
sub23	1	2	1	Neutral_dummy	19	Close	960	1800	1340	620.5
sub23	1	2	1	High	20	Close	1190	2180	1590	630.6
sub23	1	2	1	Low	20	Far	1030	1900	1390	620.1
sub23	1	2	1	Neutral_dummy	20	Far	900	1710	1250	662.5
sub23	1	2	1	High	21	Close	1020	1900	1440	616.8
sub23	1	2	1	Low	21	Far	890	1690	1270	650.1
sub23	1	2	1	Neutral_dummy	21	Far	850	1600	1180	683.2
sub23	1	2	1	High	22	Close	1040	1840	1410	662
sub23	1	2	1	Neutral_dummy	22	Far	940	1760	1280	621.1
sub23	1	2	1	High	23	Far	1020	1890	1370	666
sub23	1	2	1	Low	23	Far	970	1890	1380	570.7
sub23	1	2	1	Neutral_dummy	23	Close	940	1700	1270	726.5
sub23	1	2	1	High	24	Far	1010	1800	1370	631.4
sub23	1	2	1	Low	24	Far	1040	1830	1410	638.5
sub23	1	2	1	Neutral_dummy	24	Close	760	1530	1100	672.7
sub23	1	2	1	High	25	Close	1060	1880	1440	632
sub23	1	2	1	Low	25	Close	1050	2000	1440	651.8
sub23	1	2	1	Neutral_dummy	25	Close	1020	2010	1400	636.8
sub23	1	2	1	High	26	Close	1040	1860	1380	662.9
sub23	1	2	1	Low	26	Close	910	1800	1330	600.5
sub23	1	2	1	Neutral_dummy	26	Far	760	1740	1200	574.3
sub23	1	2	1	High	27	Far	1070	1950	1470	603.3
sub23	1	2	1	Low	27	Close	1000	1920	1380	559.6
sub23	1	2	1	Neutral_dummy	27	Far	1050	1920	1400	639.6
sub23	1	2	1	High	28	Far	1220	2040	1580	642
sub23	1	2	1	Low	28	Far	1190	2040	1580	595
sub23	1	2	1	Neutral_dummy	28	Close	880	1730	1250	616.5
sub23	1	2	1	High	29	Far	930	1790	1320	630.9
sub23	1	2	1	Low	29	Close	1080	2070	1580	522
sub23	1	2	1	Neutral_dummy	29	Close	790	1590	1140	657.7
sub24	2	1	1	High	0	Close	1270	2350	1760	532.1
sub24	2	1	1	Low	0	Close	1340	2310	1800	491.5
sub24	2	1	1	Neutral_dummy	0	Far	1470	2200	1840	685.4
sub24	2	1	1	High	1	Close	1090	1870	1440	631.1
sub24	2	1	1	Neutral_dummy	1	Close	1660	2590	2120	560.5
sub24	2	1	1	Neutral_dummy	2	Close	1280	2190	1710	620.7
sub24	2	1	1	High	3	Close	870	1750	1240	627.7
sub24	2	1	1	High	4	Close	950	1890	1280	643.5
sub24	2	1	1	Neutral_dummy	5	Close	1390	2220	1800	655.4
sub24	2	1	1	High	6	Far	1040	1830	1390	677.4
sub24	2	1	1	Low	6	Far	1250	2130	1640	643
sub24	2	1	1	High	7	Far	960	1820	1350	586.3
sub24	2	1	1	Neutral_dummy	7	Far	1240	2020	1600	721.7
sub24	2	1	1	High	8	Far	1000	1930	1450	549.6
sub24	2	1	1	Neutral_dummy	8	Far	1100	1890	1480	692.7
sub24	2	1	1	High	9	Far	940	1820	1350	567.1
sub24	2	1	1	Low	9	Close	1370	2220	1720	608.3
sub24	2	1	1	High	10	Far	850	1730	1240	554.1
sub24	2	1	1	Neutral_dummy	10	Far	1330	2360	1720	658.3
sub24	2	1	1	High	12	Far	840	1710	1240	588.5
sub24	2	1	1	High	14	Close	1070	1940	1470	610.4
sub24	2	1	1	Low	14	Far	1470	2360	1960	565.8
sub24	2	1	1	High	15	Far	1010	1830	1420	618.8
sub24	2	1	1	Neutral_dummy	15	Close	1060	1910	1420	557.4
sub24	2	1	1	Neutral_dummy	16	Close	1110	1880	1470	675.4
sub24	2	1	1	Low	17	Far	1180	2080	1600	586.1
sub24	2	1	1	Neutral_dummy	17	Close	1050	1970	1440	674.6
sub24	2	1	1	High	18	Close	1000	1790	1370	660.6
sub24	2	1	1	Neutral_dummy	19	Far	1140	1890	1510	672.6
sub24	2	1	1	High	20	Close	1210	2230	1620	602.3
sub24	2	1	1	Low	22	Close	1370	2170	1770	647.4
sub24	2	1	1	Neutral_dummy	22	Close	1360	2180	1750	650.4
sub24	2	1	1	Neutral_dummy	23	Close	1160	1970	1560	649.5
sub24	2	1	1	High	24	Far	1170	2120	1510	660.9
sub24	2	1	1	Low	25	Far	1180	1970	1530	634.4
sub24	2	1	1	Neutral_dummy	25	Far	1140	1960	1530	643.5
sub24	2	1	1	High	26	Far	960	1790	1290	617.9
sub24	2	1	1	Low	26	Far	1030	1820	1400	647.2
sub24	2	1	1	Neutral_dummy	26	Far	1180	1930	1510	664.7
sub24	2	1	1	Neutral_dummy	27	Close	1070	1900	1440	614.8
sub24	2	1	1	Low	28	Far	1130	2110	1530	606.8
sub24	2	1	1	Neutral_dummy	28	Far	1250	2040	1590	672.3
sub24	2	1	1	Neutral_dummy	29	Far	1140	1860	1460	685.7
sub25	2	2	2	High	0	Close	1200	2200	1560	545.9
sub25	2	2	2	Low	0	Far	1450	2360	1810	523.3
sub25	2	2	2	Neutral_dummy	0	Far	1640	2670	1980	468.8
sub25	2	2	2	High	1	Far	1220	2120	1530	491.7
sub25	2	2	2	Low	1	Far	1250	2290	1680	479.2
sub25	2	2	2	Neutral_dummy	1	Close	1620	2720	2180	441.5
sub25	2	2	2	High	2	Close	1170	2080	1580	513.7
sub25	2	2	2	Low	2	Close	1440	2530	1880	480.5
sub25	2	2	2	Neutral_dummy	2	Far	1590	2630	2230	429.3
sub25	2	2	2	High	3	Far	1210	2070	1590	484.3
sub25	2	2	2	Low	3	Far	1230	2140	1680	526.2
sub25	2	2	2	Neutral_dummy	3	Close	1600	2920	2220	459.1
sub25	2	2	2	Low	4	Far	1250	2210	1630	464.9
sub25	2	2	2	Neutral_dummy	4	Close	1380	2440	1870	500.4
sub25	2	2	2	High	5	Far	1250	2140	1620	529.6
sub25	2	2	2	Low	5	Close	1570	2600	2070	468.7
sub25	2	2	2	Neutral_dummy	5	Close	1440	2450	1930	478.1
sub25	2	2	2	Low	6	Far	1290	2220	1680	519.9
sub25	2	2	2	Neutral_dummy	6	Far	1190	2130	1590	523.3
sub25	2	2	2	Low	7	Close	1360	2290	1670	543.7
sub25	2	2	2	Neutral_dummy	7	Close	1270	2710	1970	387.2
sub25	2	2	2	High	8	Close	1110	2170	1600	559.4
sub25	2	2	2	Neutral_dummy	8	Close	1320	2510	1840	428.2
sub25	2	2	2	High	9	Close	1210	2140	1690	534
sub25	2	2	2	Low	9	Close	1250	2260	1730	459.5
sub25	2	2	2	Neutral_dummy	9	Far	1320	2440	1980	490.4
sub25	2	2	2	High	10	Far	1260	2080	1640	569.3
sub25	2	2	2	Low	10	Close	1370	2270	1720	514.7
sub25	2	2	2	Neutral_dummy	10	Far	1260	2320	1660	481.6
sub25	2	2	2	High	11	Far	1220	2140	1600	542
sub25	2	2	2	Low	11	Far	1280	2150	1720	491.1
sub25	2	2	2	Neutral_dummy	11	Far	1610	2560	1960	537.2
sub25	2	2	2	Low	12	Far	1190	2240	1740	491
sub25	2	2	2	Neutral_dummy	12	Far	1430	2440	1980	507.5
sub25	2	2	2	High	13	Close	1320	2290	1760	480
sub25	2	2	2	Low	13	Far	1550	2570	2000	500.4
sub25	2	2	2	Neutral_dummy	13	Close	1680	3050	2330	507.5
sub25	2	2	2	High	14	Far	1170	2280	1680	518.2
sub25	2	2	2	Low	14	Close	1360	2390	1840	512.8
sub25	2	2	2	Neutral_dummy	14	Far	1280	2340	1840	480.1
sub25	2	2	2	Low	15	Far	1420	2500	1950	453.7
sub25	2	2	2	Neutral_dummy	15	Far	1190	2430	1690	506.1
sub25	2	2	2	High	16	Far	1230	2110	1650	490.6
sub25	2	2	2	Low	16	Far	1450	2420	1870	519
sub25	2	2	2	High	17	Far	1240	2170	1580	547.1
sub25	2	2	2	Low	17	Close	1250	2130	1680	492.9
sub25	2	2	2	Neutral_dummy	17	Close	1380	2480	1820	422.1
sub25	2	2	2	High	18	Far	1150	2050	1480	537.5
sub25	2	2	2	Low	18	Far	1070	1990	1540	486.7
sub25	2	2	2	Neutral_dummy	18	Far	1430	2630	2020	452.3
sub25	2	2	2	High	19	Far	1290	2340	1770	553.2
sub25	2	2	2	Low	19	Close	1260	2300	1720	487.4
sub25	2	2	2	Neutral_dummy	19	Far	1540	2730	2150	493.3
sub25	2	2	2	High	20	Close	1150	2090	1620	532.3
sub25	2	2	2	Low	20	Close	1290	2350	1760	533.6
sub25	2	2	2	Neutral_dummy	20	Close	1450	2430	1990	433.4
sub25	2	2	2	High	21	Close	1150	1980	1520	554.5
sub25	2	2	2	Low	21	Far	1400	2300	1780	489.7
sub25	2	2	2	Neutral_dummy	21	Close	1300	2230	1730	528.7
sub25	2	2	2	High	22	Close	1160	2010	1480	609.1
sub25	2	2	2	Low	22	Far	1420	2340	1840	504
sub25	2	2	2	Neutral_dummy	22	Close	1220	2190	1640	523.8
sub25	2	2	2	Neutral_dummy	23	Far	1340	2450	1780	540
sub25	2	2	2	High	24	Close	970	2130	1460	571.9
sub25	2	2	2	Low	24	Far	1360	2350	1760	512.4
sub25	2	2	2	Neutral_dummy	24	Far	1280	2340	1850	516.9
sub25	2	2	2	High	25	Close	1070	2100	1600	498.1
sub25	2	2	2	Low	25	Close	1440	2400	1830	433.2
sub25	2	2	2	Neutral_dummy	25	Close	1370	2400	1920	476.8
sub25	2	2	2	Low	26	Close	1520	2530	1960	440.8
sub25	2	2	2	Neutral_dummy	26	Close	1340	2340	1720	450.9
sub25	2	2	2	Low	27	Far	1150	2040	1760	682.5
sub25	2	2	2	Neutral_dummy	27	Close	1140	2200	1590	450.9
sub25	2	2	2	High	28	Far	1270	2180	1720	538.2
sub25	2	2	2	Low	28	Close	1310	2480	1680	431.3
sub25	2	2	2	Neutral_dummy	28	Close	1070	2330	1580	478.2
sub25	2	2	2	High	29	Close	1450	2430	1870	520.2
sub25	2	2	2	Neutral_dummy	29	Far	1320	2280	1740	444
sub26	1	1	2	High	0	Far	1240	2210	1720	486.4
sub26	1	1	2	Low	0	Close	1310	2230	1710	584.3
sub26	1	1	2	Neutral_dummy	0	Far	1500	2810	2020	436.7
sub26	1	1	2	High	1	Close	1210	2180	1560	594.2
sub26	1	1	2	Low	1	Close	1060	2060	1390	539.7
sub26	1	1	2	High	2	Far	1160	2160	1530	582.3
sub26	1	1	2	Low	2	Far	1330	2300	1720	586.6
sub26	1	1	2	High	3	Far	1260	2120	1600	588.9
sub26	1	1	2	Low	3	Close	1380	2340	1730	578.9
sub26	1	1	2	Neutral_dummy	3	Far	1560	2850	1980	505.6
sub26	1	1	2	High	4	Close	1110	2040	1440	597.4
sub26	1	1	2	Low	4	Far	1300	2400	1900	522.9
sub26	1	1	2	Neutral_dummy	4	Close	1800	2780	2160	543.3
sub26	1	1	2	High	5	Far	1330	2190	1720	583.5
sub26	1	1	2	Low	5	Close	1380	2210	1760	595.7
sub26	1	1	2	Neutral_dummy	5	Close	1460	2490	1890	515.5
sub26	1	1	2	Low	6	Far	1190	2060	1590	673.8
sub26	1	1	2	Neutral_dummy	6	Close	1470	2410	1830	525.5
sub26	1	1	2	Low	7	Close	1220	2250	1620	509.7
sub26	1	1	2	Neutral_dummy	7	Close	1350	2370	1790	510.6
sub26	1	1	2	High	8	Far	1080	1960	1500	577.8
sub26	1	1	2	Low	8	Far	1360	2260	1740	565.2
sub26	1	1	2	Neutral_dummy	8	Close	1380	2410	1820	536.6
sub26	1	1	2	High	9	Far	1200	2030	1560	614.2
sub26	1	1	2	Low	9	Close	1430	2380	1790	628.4
sub26	1	1	2	Neutral_dummy	9	Close	1280	2270	1700	557.8
sub26	1	1	2	High	10	Far	1290	2070	1670	657.3
sub26	1	1	2	Low	10	Close	1050	1960	1370	695.9
sub26	1	1	2	Neutral_dummy	10	Close	1350	2330	1800	493.1
sub26	1	1	2	High	11	Close	1020	1780	1390	663.2
sub26	1	1	2	Low	11	Close	1010	1920	1420	660.3
sub26	1	1	2	Neutral_dummy	11	Far	1040	1950	1480	575.1
sub26	1	1	2	High	12	Far	910	1900	1340	597.5
sub26	1	1	2	Low	12	Far	1300	2360	1780	589.2
sub26	1	1	2	Neutral_dummy	12	Close	1400	2240	1790	626.3
sub26	1	1	2	High	13	Far	1020	1770	1390	652.7
sub26	1	1	2	Low	13	Far	1370	2190	1710	612
sub26	1	1	2	Neutral_dummy	13	Far	1320	2370	1730	644.5
sub26	1	1	2	High	14	Far	1080	1970	1460	632.6
sub26	1	1	2	Low	14	Far	1200	2030	1490	677.7
sub26	1	1	2	Neutral_dummy	14	Far	1270	2170	1620	646.7
sub26	1	1	2	High	15	Close	1080	1970	1420	561.1
sub26	1	1	2	Low	15	Close	1290	2380	1820	524.5
sub26	1	1	2	Neutral_dummy	15	Close	1640	2500	1990	593.9
sub26	1	1	2	High	16	Close	1090	2050	1430	616
sub26	1	1	2	Low	16	Close	1270	2300	1640	583.3
sub26	1	1	2	Neutral_dummy	16	Far	1050	1840	1410	673.1
sub26	1	1	2	High	17	Close	1150	2220	1700	482.7
sub26	1	1	2	Neutral_dummy	17	Far	1130	2090	1470	654.3
sub26	1	1	2	High	19	Close	1220	2120	1540	591.1
sub26	1	1	2	Low	19	Close	1230	2050	1590	620.2
sub26	1	1	2	Neutral_dummy	19	Close	1300	2310	1740	557.4
sub26	1	1	2	High	20	Close	1310	2330	1840	567.2
sub26	1	1	2	Low	20	Close	1200	2230	1620	625.2
sub26	1	1	2	Neutral_dummy	20	Close	1150	2230	1590	620.9
sub26	1	1	2	High	21	Close	1260	2230	1640	564.7
sub26	1	1	2	Low	21	Far	1340	2280	1740	570.1
sub26	1	1	2	High	22	Far	1250	2120	1600	604.8
sub26	1	1	2	Low	22	Far	1250	2130	1580	594.5
sub26	1	1	2	High	23	Far	1360	2330	1700	589.8
sub26	1	1	2	Low	23	Far	1170	1960	1490	700.7
sub26	1	1	2	Neutral_dummy	23	Close	1230	2130	1600	662.8
sub26	1	1	2	High	24	Far	1210	2140	1650	584.3
sub26	1	1	2	Low	24	Close	1240	2300	1640	566.7
sub26	1	1	2	High	25	Close	1200	2140	1550	577.1
sub26	1	1	2	Low	25	Close	1290	2210	1620	568.8
sub26	1	1	2	High	26	Far	1150	2170	1490	629.1
sub26	1	1	2	Low	26	Close	1330	2300	1680	592.9
sub26	1	1	2	Neutral_dummy	26	Far	980	1840	1350	672.8
sub26	1	1	2	High	27	Close	1150	1990	1510	584.1
sub26	1	1	2	Low	27	Far	1230	2240	1580	556.1
sub26	1	1	2	Neutral_dummy	27	Far	1060	1920	1440	671.5
sub26	1	1	2	High	28	Close	1140	2160	1570	569.8
sub26	1	1	2	Low	28	Far	1350	2280	1670	608.6
sub26	1	1	2	Low	29	Far	1480	2440	1820	581.5
sub27	1	2	1	High	0	Close	1270	2460	1780	546
sub27	1	2	1	Low	0	Close	1330	2520	1890	511.4
sub27	1	2	1	High	1	Far	1250	2390	1660	511
sub27	1	2	1	Low	1	Far	1320	2290	1750	547
sub27	1	2	1	Neutral_dummy	1	Close	1430	2610	2060	440.1
sub27	1	2	1	High	2	Far	1280	2350	1720	489.3
sub27	1	2	1	Low	2	Close	1450	2500	1870	482.1
sub27	1	2	1	Neutral_dummy	2	Close	1540	2720	2160	478.7
sub27	1	2	1	High	3	Close	1170	2190	1620	512.6
sub27	1	2	1	Low	3	Close	1290	2310	1750	522.9
sub27	1	2	1	Neutral_dummy	3	Close	1300	2740	1940	459.7
sub27	1	2	1	High	4	Far	1090	2240	1640	502.7
sub27	1	2	1	Low	4	Far	1210	2230	1720	500
sub27	1	2	1	High	5	Far	1290	2390	1830	497
sub27	1	2	1	Low	5	Far	1300	2300	1730	525.9
sub27	1	2	1	Neutral_dummy	5	Far	1020	2140	1550	470.5
sub27	1	2	1	High	6	Close	1160	2280	1640	535.6
sub27	1	2	1	Low	6	Close	1020	2100	1540	480.2
sub27	1	2	1	Neutral_dummy	6	Far	980	1980	1380	548.1
sub27	1	2	1	High	7	Far	1050	2100	1530	588.4
sub27	1	2	1	Low	7	Close	1140	2100	1610	531.9
sub27	1	2	1	Neutral_dummy	7	Far	1170	2300	1620	490.3
sub27	1	2	1	Low	8	Far	1340	2340	1760	497.5
sub27	1	2	1	Neutral_dummy	8	Close	1130	2360	1780	410.3
sub27	1	2	1	Low	9	Close	1220	2390	1910	459.4
sub27	1	2	1	Neutral_dummy	9	Far	1160	2350	1830	502
sub27	1	2	1	High	10	Far	1090	2110	1550	583.6
sub27	1	2	1	Low	10	Close	1060	2120	1620	509.6
sub27	1	2	1	Neutral_dummy	10	Close	1150	2320	1740	499.6
sub27	1	2	1	High	11	Close	1200	2360	1790	514.1
sub27	1	2	1	Low	11	Far	1190	2320	1760	498
sub27	1	2	1	Neutral_dummy	11	Far	1220	2340	1780	523.8
sub27	1	2	1	High	12	Close	1300	2430	1850	524.8
sub27	1	2	1	Low	12	Close	1210	2280	1760	491.4
sub27	1	2	1	Neutral_dummy	12	Close	1210	2330	1830	527.9
sub27	1	2	1	High	13	Far	1110	2100	1610	568.6
sub27	1	2	1	Low	13	Far	1090	2090	1630	535.6
sub27	1	2	1	Neutral_dummy	13	Close	1240	2310	1790	551.4
sub27	1	2	1	High	14	Close	1100	2150	1600	504.3
sub27	1	2	1	Low	14	Far	1140	2110	1620	529.5
sub27	1	2	1	Neutral_dummy	14	Close	1170	2140	1600	489
sub27	1	2	1	High	15	Far	1110	2250	1640	533.4
sub27	1	2	1	Low	15	Far	1090	2180	1620	509.9
sub27	1	2	1	Neutral_dummy	15	Far	1040	2100	1570	522.4
sub27	1	2	1	Neutral_dummy	16	Close	1180	2410	1740	531.6
sub27	1	2	1	High	17	Far	1260	2300	1730	515.1
sub27	1	2	1	Low	17	Far	1180	2370	1830	428.7
sub27	1	2	1	High	18	Close	1160	2240	1660	493.9
sub27	1	2	1	Low	18	Close	1180	2320	1740	487.5
sub27	1	2	1	High	19	Close	1060	2090	1540	519.2
sub27	1	2	1	Low	19	Far	1390	2430	1850	521.7
sub27	1	2	1	High	20	Far	1290	2350	1830	523.7
sub27	1	2	1	Low	20	Close	1080	2110	1560	497.4
sub27	1	2	1	Neutral_dummy	20	Close	1110	2180	1600	515.5
sub27	1	2	1	High	21	Far	1060	2040	1510	524
sub27	1	2	1	Low	21	Close	1290	2380	1790	454.3
sub27	1	2	1	Neutral_dummy	21	Far	1100	2040	1520	545.9
sub27	1	2	1	High	22	Close	1080	2270	1580	538.7
sub27	1	2	1	Low	22	Close	1190	2350	1680	469.5
sub27	1	2	1	Neutral_dummy	22	Far	1080	2030	1520	523.1
sub27	1	2	1	High	23	Far	1260	2320	1680	530.4
sub27	1	2	1	Neutral_dummy	23	Close	1220	2320	1740	540.4
sub27	1	2	1	High	24	Far	1320	2400	1800	506.3
sub27	1	2	1	Low	24	Far	1130	2240	1620	532
sub27	1	2	1	Neutral_dummy	24	Far	1270	2150	1720	573.8
sub27	1	2	1	High	25	Close	1190	2220	1630	563.7
sub27	1	2	1	Low	25	Close	1170	2350	1750	488.1
sub27	1	2	1	Neutral_dummy	25	Far	1040	1970	1510	515.7
sub27	1	2	1	High	26	Far	1130	2130	1540	549.4
sub27	1	2	1	Low	26	Far	1420	2420	1910	491.6
sub27	1	2	1	Neutral_dummy	26	Close	1290	2260	1770	557.9
sub27	1	2	1	High	27	Close	1490	2470	2020	536.1
sub27	1	2	1	Low	27	Far	1220	2220	1640	513.8
sub27	1	2	1	Neutral_dummy	27	Far	1240	2290	1730	539.3
sub27	1	2	1	High	28	Close	1400	2330	1820	515.2
sub27	1	2	1	Low	28	Far	1060	2160	1570	484.1
sub27	1	2	1	Neutral_dummy	28	Close	1130	2110	1580	544.1
sub27	1	2	1	High	29	Close	1410	2460	1880	523.3
sub27	1	2	1	Low	29	Close	1400	2470	1900	520.2
sub27	1	2	1	Neutral_dummy	29	Far	1150	2110	1530	539
sub28	1	2	2	High	0	Close	1210	2170	1510	576.8
sub28	1	2	2	High	1	Far	1210	2410	1630	566
sub28	1	2	2	Low	1	Far	1180	2270	1600	608.4
sub28	1	2	2	High	2	Close	1090	2150	1520	599
sub28	1	2	2	Low	2	Far	1120	1950	1410	637.5
sub28	1	2	2	Low	3	Far	1170	2030	1470	694.5
sub28	1	2	2	High	4	Far	1390	2440	1810	609
sub28	1	2	2	High	5	Close	1130	2310	1600	573.2
sub28	1	2	2	High	6	Far	1190	2300	1590	618.9
sub28	1	2	2	Low	6	Close	1190	2140	1560	601
sub28	1	2	2	High	7	Far	1180	2190	1610	638.3
sub28	1	2	2	Low	8	Close	1040	2010	1440	610.6
sub28	1	2	2	High	9	Far	1140	2160	1470	595.9
[truncated: 274 more rows]
